# Supplementary material for: Physical Exercise After Fragility Fractures: A Systematic Review and Meta-Analysis of Function and Morbidity
Source: J Clin Med. 2026 Apr 10;15(8):2884. doi: 10.3390/jcm15082884 (PMC13116814; doi:10.3390/jcm15082884)
Supplement: Supplementary file 1 [file jcm-15-02884-s001.zip]

Archive with 7 entries (7 files):
- Table S1. PRISMA 2020 checklist.pdf
- Table S2. Protocol vs Manuscript Reconciliation.pdf
- Table S3. Search strategy per database.pdf
- Table S4. List of full-read articles excluded with reason for exclusion and DOI codearticle title for identification.pdf
- Table S5. GRADE rating.pdf
- Table S6. Full data extraction sheet.xlsx
- Table S7. Risk of bias assessment per study and domain.xlsx
