# Supplementary material for: Physical Exercise After Fragility Fractures: A Systematic Review and Meta-Analysis of Function and Morbidity
Source: J Clin Med. 2026 Apr 10;15(8):2884. doi: 10.3390/jcm15082884 (PMC13116814; doi:10.3390/jcm15082884)
Supplement: Supplementary file 1 [file jcm-15-02884-s001.zip › Table S6. Full data extraction sheet.xlsx]

## Sheet: Hoja1
Title	Authors	DOI	DOI link	Venue	Citation count	Year	Filename	Main findings	Intervention effects	Outcome measured	Intervention	Participant count	Population characteristics	Participant age	Population sex	Limitations	Study design	Measured variables	Duration	Dependent variables	Independent variables	Study count	Methodology	Experimental techniques	Summary of discussion	Statistical techniques
	J C Gibbs, C Mcarthur, J D Wark, L Thabane, S C Scherer, S Prasad, A Papaioannou, J Laprade, K D Hill, A M Cheung, R Bleakney, M C Ashe, J D Adachi, L M Giangregorio, Frances Anunciacion, Stephanie Batchelor, Joanne Haug, Nicole Hill, Alexandra Hincks, Joy Ilich, Justin Kirkwood, Darien Krull, Danijela Lazowski, Jennifer Les, Tara Roberts, Dianne Smith, Sue Taylor, Williams, Shelly Assistants, Le…	-	-		-	-	Gibbs et al. 2020 Effect of home exercise on functional performance, posture, quality of life and ...pdf	- The study found a small but statistically significant improvement in functional leg muscle strength, as measured by the 5 T-STS test._x000D_ - There were no clinically significant effects on overall functional performance, quality of life, pain, or fear of falling._x000D_ - The lack of significant effects on these outcomes may be due to declining adherence to home exercise and control group con…	- Functional leg muscle strength (5 T-STS test time): Exercise group showed a significant improvement (MD = -1.58 seconds, 95% CI = -3.09 to -0.07)._x000D_ - Other SPPB outcomes: No significant differences._x000D_ - Quality of life (EQ5D-3 L, mini-OQLQ): No significant differences._x000D_ - Pain and fear of falling: No significant differences._x000D_ - EQ5D health utilities index score: Improved …	Feasibility of a multicenter trial with an incident fragility fracture outcome	- Home exercise program consisting of exercises from four domains: upper-body strength, lower-body strength, posture/core strength, and balance training._x000D_ - Exercises are individually tailored to each participant._x000D_ - Minimum of 5 to 8 exercises prescribed initially, with a minimum of 2 sets of 8 to 10 repetitions._x000D_ - Target: thrice-weekly resistance exercises and daily aerobic p…	Total: 141_x000D_ - Intervention: 71_x000D_ - Control: 70	- Women aged 65 years or older_x000D_ - Community-dwelling_x000D_ - Radiographically confirmed vertebral compression fractures (Genant Grade 2 or higher)_x000D_ - Median number of vertebral fractures: 2_x000D_ - Median number of falls in the past year: 0_x000D_ - Mean age: 76-77 years_x000D_ - Mean physical activity levels: 44 minutes/week moderate-to-vigorous, 6 minutes/week strength/balance_x00…	- Minimum age for eligibility: ≥65 years_x000D_ - Mean age: Intervention group = 76 (6) years, Control group = 77 (7) years_x000D_ - Suggested age range: approximately 65 to 90 years	Female	- Exploratory findings with potential for false negative results due to multiple comparisons and small sample size_x000D_ - Inability to blind participants to group allocation affecting self-report measures_x000D_ - Participants could seek exercise instruction elsewhere, potentially affecting outcomes_x000D_ - Home exercise delivery model may not ensure adequate intensity or promote long-term adh…	- Randomized controlled trial (RCT)_x000D_ - Single-blinded_x000D_ - Parallel design_x000D_ - Multi-site (conducted in Canada and Australia)_x000D_ - Pilot study	- Functional performance: SPPB (4-m walk test, timed static stance tests, 5 T-STS test), BOOMER (TUG test, functional reach test, timed static stance test, step test)_x000D_ - Trunk muscle endurance: Timed Loaded Standing (TLS)_x000D_ - Posture: Occiput-to-wall distance, Standing height_x000D_ - Quality of life: EQ5D-3 L, mini-OQLQ_x000D_ - Pain: VAS ratings at rest and during movement_x000D_ - F…	8 months	- Functional performance (measured by SPPB and BOOMER)_x000D_ - Quality of life (assessed by EQ5D-3 L questionnaire)_x000D_ - Pain (measured by VAS ratings)_x000D_ - Fear of falling (assessed by Short-Form FES-I)_x000D_ - Exercise self-efficacy (evaluated by a specific questionnaire)	The independent variable is the type of intervention: home exercise program versus general health discussion. Specific components of the exercise program include upper-body strength, lower-body strength, posture/core strength, and balance training.	9 (from the Cochrane review mentioned in the paper)	- Pilot multicenter single-blinded parallel RCT (Build Better Bones with Exercise pilot trial)_x000D_ - Followed CONSORT, SPIRIT, and TIDieR guidelines_x000D_ - Participants: Women ≥65 years with radiographically confirmed vertebral compression fractures_x000D_ - Randomization: 1:1 into home exercise or equal-attention control group_x000D_ - Home exercise intervention previously described; contro…	- Upper-body strength exercises (e.g., wall/floor push-up, tubing pulldown, upright row)_x000D_ - Lower-body strength exercises (e.g., sit-to-stand or squat, lunge, step-up)_x000D_ - Posture/core strength exercises (e.g., planks, thoracic/lumbar extension using bird-dog, or in supine)_x000D_ - Balance training exercises (e.g., single-leg balance, tandem stance, or tandem walk)_x000D_ - Short Phys…	The study found a small but statistically significant improvement in functional leg muscle strength due to home exercise, but no significant improvements in quality of life, pain, or fear of falling, suggesting the need for future research to enhance adherence and efficacy.	- t-tests_x000D_ - General linear models (analysis of covariance)_x000D_ - Multiple imputation procedures_x000D_ - SPSS Statistics v.24
A walking programme for adults living in the community after hip fracture: A feasibility randomized controlled trial	Nicholas F Taylor, Nora Shields, Anne L Thompson, Paul D O'halloran, Katherine E Harding, Amy M Dennett, Raphael Hau, Casey L Peiris	-	-	Clinical Rehabilitation	2	2022	Taylor et al. 2023 A walking programme for adults living in the community after hip.pdf	- A walking program for community-dwelling adults after hip fracture was found to be acceptable, practical, and demonstrated preliminary evidence of efficacy in increasing physical activity._x000D_ - The program significantly increased moderate-intensity physical activity in the experimental group compared to the control group._x000D_ - Despite positive findings, the study noted low demand for th…	- Physical activity:_x000D_ - Experimental group: Increased daily moderate-intensity physical activity by 8 minutes (95% CI 2-13)_x000D_ - Control group: No significant change_x000D_ - Mobility:_x000D_ - Experimental group: No significant change_x000D_ - Control group: No significant change_x000D_ - Walking confidence:_x000D_ - Experimental group: No significant change_x000D_ - Control group: No …	Feasibility domains: demand, acceptability, implementation, practicality, and limited efficacy	- Weekly home-based physiotherapy for 12 weeks_x000D_ - Weekly 30-minute supervised session with a physiotherapist_x000D_ - Goal to facilitate 100 minutes/week of moderate-intensity walking_x000D_ - Behavioral change interventions: goal setting, supervision, monitoring with pedometer and logbook, social support_x000D_ - Participants instructed to walk at moderate intensity (level 3) using a 0-10 …	- Total: 38_x000D_ - Experimental: 20_x000D_ - Control: 18	- Adults aged at least 60 years_x000D_ - Community-dwelling after hip fracture_x000D_ - Mean age 80 years_x000D_ - Majority women (23 out of 38 participants)_x000D_ - Surgically managed hip fractures_x000D_ - Generally inactive at baseline_x000D_ - Most used a gait aid for walking_x000D_ - Limited cognitive impairment (only two participants)	- Range across all participants: approximately 62 to 98 years_x000D_ - Experimental group: mean age 78 years, SD 9_x000D_ - Control group: mean age 80 years, SD 9	Both Genders (23 women out of 38 participants)	- Low demand for the walking program_x000D_ - Sample size limitations_x000D_ - Unrecorded intensity of walking sessions_x000D_ - Ineffective use of consumer-grade pedometers_x000D_ - Functional Autonomy Measurement System not responsive to changes	- Randomized controlled trial_x000D_ - Parallel design_x000D_ - 1:1 allocation ratio_x000D_ - Permuted block design for randomization_x000D_ - Double-blind (assessor blinded to group allocation)_x000D_ - Embedded qualitative analysis	- Functional independence and mobility (The Functional Independence Measure, the Functional Autonomy Measurement System, the de Morton Mobility Index)_x000D_ - Self-efficacy and mobility-related confidence (Modified Falls Efficacy Scale, Ambulatory Self-Confidence Questionnaire)_x000D_ - Physical activity (tri-axial accelerometer-based activity monitor)_x000D_ - Health-related quality of life (As…	12 weeks	- Demand_x000D_ - Acceptability_x000D_ - Implementation_x000D_ - Practicality_x000D_ - Limited efficacy_x000D_ - Functional independence and mobility_x000D_ - Self-efficacy and mobility-related confidence_x000D_ - Physical activity_x000D_ - Health-related quality of life	The walking program, which includes weekly home-based physiotherapy sessions and a prescribed amount of moderate-intensity walking.	Not applicable (the paper is a single study, not a meta-analysis)	- Randomized controlled trial with embedded qualitative analysis_x000D_ - Participants randomly assigned using permuted block design_x000D_ - Experimental group received weekly home-based physiotherapy for 12 weeks_x000D_ - Behavioral change interventions: goal setting, supervision, monitoring, social support_x000D_ - Logbooks used for self-monitoring; accelerometers for objective physical activi…	- Weekly home-based physiotherapy sessions_x000D_ - Use of a 0-10 Rating of Perceived Exertion Scale_x000D_ - Behavioral change interventions: goal setting, supervision, monitoring with pedometers and logbooks, social support_x000D_ - Objective measurement with a tri-axial accelerometer-based activity monitor_x000D_ - Interviews for qualitative data collection_x000D_ - Analysis of covariance and …	A walking program for community-dwelling adults after hip fracture was found to be acceptable, practical, and effective in increasing physical activity, but low demand threatens its feasibility; future trials may incorporate more targeted interventions to improve functional recovery.	Analysis of covariance; Risk ratios
Early Maximal Strength Training Improves Leg Strength and Postural Stability in Elderly Following Hip Fracture Surgery	Ole Kristian Berg, Jens-Meinhard Stutzer, Jan Hoff, Eivind Wang	-	-	Geriatric Orthopaedic Surgery & Rehabilitation	16	2021	Berg et al. 2021 Early Maximal Strength Training Improves Leg .pdf	- Eight weeks of postoperative maximal strength training (MST) led to larger increases in leg abduction and unilateral leg press strength compared to conventional physiotherapy._x000D_ - MST improved postural stability, as measured by the unipedal stance test (UPS), particularly in the fractured limb._x000D_ - High compliance with MST and no adverse events related to the operated hip indicate tha…	- Bilateral leg press 1RM:_x000D_ - MST: Improved by 41 + 27 kg (p < 0.01)_x000D_ - Conventional physiotherapy: Improved by 29 + 17 kg (p < 0.01)_x000D_ - Unilateral leg press 1RM:_x000D_ - MST: Improved by 13 kg (CI: 1 to 24) (p < 0.05)_x000D_ - Conventional physiotherapy: No significant improvement_x000D_ - Abduction 1RM:_x000D_ - MST (fractured limb): Increased by 5 kg (CI: 2-7) (p < 0.01)_x00…	Maximal strength (bi-and unilateral 1RM), postural stability (unipedal stance test; UPS), and DEXA-scan bone mineral content/density (BMC/BMD)	- Maximal strength training (MST) program_x000D_ - Frequency: 3 times per week_x000D_ - Duration: 8 weeks_x000D_ - Components:_x000D_ - Warm-up: 5 minutes of light cycling, 2 sets of high knee raises, sideways walking, heel raises, and 2 x 10 chair rises_x000D_ - Bilateral leg press MST: 85-90% of 1RM, 4-5 repetitions in 4 sets_x000D_ - Leg abduction MST: 85-90% of 1RM, 4-5 repetitions in 4 sets,…	Total: 21_x000D_ - Conventional physiotherapy control group (CG): Not specified_x000D_ - Leg press and hip abduction maximal strength training (MST): Not specified	- Hip fracture patients over 65 years old_x000D_ - Predominantly geriatric population_x000D_ - Skewed sex distribution favoring females_x000D_ - Excluded individuals with cognitive impairment, pre-existing handicaps, COPD stage > 2, heart failure NYHA stage > 2, multiple sclerosis, and myopathy_x000D_ - Baseline characteristics detailed in Table 1	- Mean age for MST group: 74 ± 9 years_x000D_ - Mean age for CG group: 75 ± 11 years_x000D_ - Inclusion criteria: Age > 65 years	Both Genders (MST: 4 female, 4 male; CG: 8 female, 2 male)	- Variability in conventional physiotherapy exercises and dosage_x000D_ - Skewed sex distribution between groups_x000D_ - Static balance test may not be as sensitive as dynamic balance tests or gait function analysis_x000D_ - Lack of subjective measures of function, fear avoidance, or quality of life	Randomized controlled trial	- Maximal strength (bi-and unilateral 1RM)_x000D_ - Postural stability (unipedal stance test; UPS)_x000D_ - Bone mineral content/density (BMC/BMD) measured using DEXA scans_x000D_ - Height_x000D_ - Weight_x000D_ - Fracture classification_x000D_ - Weight-bearing status (WB-status)_x000D_ - Surgical treatment_x000D_ - Integrity of the operated hip (assessed by x-ray and physical examination)	8 weeks	- Maximal strength (bi-and unilateral 1RM)_x000D_ - Postural stability (unipedal stance test; UPS)_x000D_ - DEXA-scan bone mineral content/ density (BMC/BMD)	- Maximal strength training (MST) with specific parameters (heavy loads, repetitions, sets, frequency)_x000D_ - Conventional physiotherapy (CG)_x000D_ - Duration of interventions (8 weeks)	Not applicable (the paper is a single clinical trial, not a meta-analysis)	- Randomized controlled trial design_x000D_ - Participants: 21 hip fracture patients (>65 years)_x000D_ - Intervention: Maximal strength training (MST) vs. conventional physiotherapy_x000D_ - MST: Leg press and hip abduction exercises, 3 times/week for 8 weeks, with heavy loads (85-90% of 1RM) and 4-5 repetitions_x000D_ - Control group: Conventional physiotherapy as usual for 8 weeks_x000D_ - Mea…	- DEXA-scan for bone mineral content and density_x000D_ - Unipedal stance test (UPS) for postural stability_x000D_ - Bilateral and unilateral leg press 1RM for maximal strength_x000D_ - Maximal strength training (MST) with leg press and abduction exercises_x000D_ - Warm-up exercises: light cycling, high knee raises, sideways walking, heel raises, chair rises_x000D_ - Conventional physiotherapy ex…	Early postoperative maximal strength training (MST) improved lower extremity muscle strength and postural stability more than conventional physiotherapy in elderly hip fracture patients, suggesting it as a relevant treatment to reduce ambulatory decline and fall risk.	- Analysis of covariance_x000D_ - Shapiro-Wilk test_x000D_ - Paired sample T-test_x000D_ - Wilcoxon signed ranks test_x000D_ - Pearson's correlation_x000D_ - IBM SPSS statistical software (version 25)
Effect of a Multicomponent Home-Based Physical Therapy Intervention on Ambulation After Hip Fracture in Older Adults The CAP Randomized Clinical Trial	Jay Magaziner, Kathleen K Mangione, Denise Orwig, Mona Baumgarten, Laurence Magder, Michael Terrin, Richard H Fortinsky, Ann L Gruber-Baldini, Brock A Beamer, Anna N A Tosteson, Anne M Kenny, Michelle Shardell, Ellen F Binder, Kenneth Koval, Barbara Resnick, Ram Miller, Sandra Forman, Ruth Mcbride, Rebecca L Craik	-	-	Journal of the American Medical Association (JAMA)	63	2019	Magaziner et al. 2019 Effect of a Multicomponent Home-Based Physical Therapy Intervention on Ambulation After Hip Fracture in Older Adults- the CAP Randomized Clinical Trial.pdf	- A multicomponent home-based physical therapy intervention did not result in a statistically significant improvement in the ability to walk 300 m or more in 6 minutes after 16 weeks compared to an active control._x000D_ - The intervention and active control groups showed similar proportions of community ambulators, with 22.9% in the training group and 17.8% in the active control group._x000D_ - …	- Community ambulation:_x000D_ - Training group: 22.9% (22/96)_x000D_ - Active control group: 17.8% (18/101)_x000D_ - Difference: 5.1% (1-sided 97.5% CI, -∞ to 16.3%; P = .19)_x000D_ - Adverse events:_x000D_ - Training group: 17 participants (16.2%)_x000D_ - Active control group: 15 participants (14.3%)_x000D_ - Quadriceps muscle strength at 40 weeks:_x000D_ - Training group: -0.03 lbs force/lb b…	Community ambulation (walking 300 m or more in 6 minutes at 16 weeks after randomization)	- Training intervention: aerobic, strength, balance, and functional training_x000D_ - Strength training: 3 sets of 8 repetitions per leg for each of 4 exercises (leg press, hip abduction, hip extension, and heel raises); target intensity was the load associated with completing the 8-repetition maximum on the MiniPress device_x000D_ - Endurance training: 20 minutes; target intensity was 50% of hea…	Total: 210_x000D_ - Training Group: 105_x000D_ - Active Control Group: 105	- adult men and women aged 60 years and older_x000D_ - mean age: 80.8 years_x000D_ - majority female (76.7%)_x000D_ - nonpathologic, minimal trauma hip fracture_x000D_ - community-dwelling_x000D_ - ambulated without human assistance before fracture but unable to walk during daily activities at enrollment_x000D_ - majority white (96.2%)_x000D_ - comorbidities included cardiac disease, diabetes, pu…	- Overall: Mean age = 80.8 years_x000D_ - Training Group: Mean age = 80.3 years (SD = 8.0)_x000D_ - Active Control Group: Mean age = 81.2 years (SD = 8.8)_x000D_ - Eligibility criteria: Age 60 years and older	76.7% female and 23.3% male	- Low proportion of screened patients enrolled, limiting generalization_x000D_ - Missing data potentially biasing results_x000D_ - Inability to blind participants to treatment_x000D_ - Effort-dependent outcomes affected by participant knowledge of treatment_x000D_ - Elimination of 40-week follow-up limiting long-term data_x000D_ - Illness and hospitalization as barriers to completion_x000D_ - Ins…	- Randomized_x000D_ - Controlled (active control)_x000D_ - Parallel design_x000D_ - Multi-site_x000D_ - Single-blind (assessors blinded, participants not blinded)	- Primary outcome: Community ambulation (walking 300 m or more in 6 minutes)_x000D_ - Secondary outcomes:_x000D_ - Endurance (distance walked in 6 minutes)_x000D_ - Dynamic balance (SPPB and single-leg stands)_x000D_ - Isometric quadriceps strength_x000D_ - Gait speed (50-ft fast walk and 4-m usual walk)_x000D_ - Physical performance (mPPT)_x000D_ - Tertiary outcomes:_x000D_ - Lower extremity fun…	16 weeks	- Primary outcome: Community ambulation (walking 300 m or more in 6 minutes at 16 weeks)_x000D_ - Secondary outcomes:_x000D_ - Endurance (distance walked on the 6-minute walk test)_x000D_ - Dynamic balance (balance subscale of the SPPB plus 2 single-leg stands)_x000D_ - Isometric quadriceps strength on nonfractured side_x000D_ - Gait speed (50-ft fast walk and 4-m usual walk)_x000D_ - Physical pe…	- Training intervention (aerobic, strength, balance, and functional training)_x000D_ - Active control intervention (transcutaneous electrical nerve stimulation and active range-of-motion exercises)	Not applicable (the paper is a single clinical trial, not a meta-analysis or comparison of several studies)	- Parallel, 2-group randomized clinical trial at three US clinical centers._x000D_ - Participants: 210 randomized into training and active control groups._x000D_ - Training group: multicomponent home-based physical therapy (aerobic, strength, balance, functional)._x000D_ - Active control group: transcutaneous electrical nerve stimulation and active range-of-motion exercises._x000D_ - Both groups …	- Aerobic training_x000D_ - Strength training using a portable progressive resistance device_x000D_ - Balance training_x000D_ - Functional training_x000D_ - Transcutaneous electrical nerve stimulation (TENS)_x000D_ - Active range-of-motion exercises_x000D_ - In-home intervention visits by physical therapists_x000D_ - Endurance exercises with warm-up and walking activities_x000D_ - Nutritional cou…	The study found that a multicomponent home-based physical therapy intervention did not result in a statistically significant improvement in community ambulation compared to an active control intervention in older adults with hip fractures, although both groups showed clinically meaningful improvements in some secondary outcomes.	- Longitudinal regression models_x000D_ - Logistic regression with random intercepts_x000D_ - Z statistic for the difference in proportions_x000D_ - Weighted estimating equations_x000D_ - 2-sample Wilcoxon tests_x000D_ - 1-sample Wilcoxon tests_x000D_ - SAS software version 9.4 for Windows
Effect of exercise on mobility, balance, and health-related quality of life in osteoporotic women with a history of vertebral fracture: a randomized, controlled trial	A Bergland, H Thorsen, R Kåresen, : R Kåresen	-	-	Osteoporosis International	93	2010	Bergland et al. 2011 Effect of exercise on mobility, balance, and health-related quality of life in osteoporotic women with a history of vertebral fracture- a randomized, controlled trial..pdf	- Exercise improved mobility and health-related quality of life in elderly women with osteoporosis and a history of vertebral fractures at both 3 and 12 months._x000D_ - Improvements were seen in mobility measures such as maximum walking speed and Timed Up and Go test, as well as in health-related quality of life measures like GHQ-20 and QUALEFFO-41._x000D_ - The intervention had a pronounced eff…	- Maximum Walking Speed (MWS):_x000D_ - Intervention: -1.3 seconds (p=0.001) at 3 months, -0.9 seconds (p=0.019) at 12 months_x000D_ - Control: 0.6 seconds at 3 months, 0.6 seconds at 12 months_x000D_ - Timed Up and Go (TUG):_x000D_ - Intervention: -0.5 seconds (p=0.026) at 3 months, -0.6 seconds (p=0.021) at 12 months_x000D_ - Control: 0.4 seconds at 3 months, 0.2 seconds at 12 months_x000D_ - F…	maximum walking speed (MWS)	- 3-month course of circuit exercises, twice a week for 1 hour per session._x000D_ - Exercises included: 10 min warm-up, 40 min sequence of walking, balance training, posture exercises, and 10 min stretching._x000D_ - 3-hour educational session on body awareness and ergonomic advice.	Total: 89_x000D_ - Intervention Group (IT): Not explicitly stated_x000D_ - Control Group (CT): Not explicitly stated	- Postmenopausal women aged 60-83 years_x000D_ - Living at home and ambulatory_x000D_ - Established osteoporosis with a history of vertebral fractures_x000D_ - Mean age: 71.4 years_x000D_ - About half were married or had a partner_x000D_ - Most did not use walking aids_x000D_ - Many had other diseases and used analgesics daily_x000D_ - Significant portion had experienced falls in the previous two…	60-83 years	Female	- small sample size_x000D_ - potential bias due to awareness of treatment allocation_x000D_ - insufficient intervention duration_x000D_ - lack of information on habitual physical activity_x000D_ - possible placebo effect due to increased social contact_x000D_ - subjective outcome measures influenced by motivation_x000D_ - potential Hawthorne effect_x000D_ - study may attract healthier and more mo…	Randomized controlled trial; Blinded assessment; Not explicitly double-blind; Controlled; Not placebo-controlled; Not multi-site; Not retrospective; Not stratified; Not crossover; Not observational	- Maximum walking speed (MWS)_x000D_ - Timed Up and Go (TUG)_x000D_ - Functional Reach (FR)_x000D_ - General Health Questionnaire (GHQ-20)_x000D_ - Quality of Life Questionnaire issued by the European Foundation for Osteoporosis (QUALEFFO-41)_x000D_ - Sociodemographic factors: Age, civil status, use of walking aids, use of pain killers, falls in the previous year, smoking status_x000D_ - Body Mas…	3 months	- Maximum walking speed (MWS)_x000D_ - Timed Up and Go test (TUG)_x000D_ - Functional Reach (balance)_x000D_ - General Health Questionnaire (GHQ-20)_x000D_ - Quality of Life Questionnaire issued by the European Foundation for Osteoporosis (QUALEFFO-41)	- Exercise program (3-month course of circuit exercises)_x000D_ - Educational session (3-h lesson on how to cope with osteoporosis)	Not applicable (the paper is a single randomized controlled trial and not a meta-analysis or comparative study)	- Randomized controlled trial with intervention and control groups._x000D_ - Intervention: 3-month course of circuit exercises plus a 3-hour educational session._x000D_ - Control group maintained current lifestyle._x000D_ - Assessments at baseline, 3 months, and 12 months using MWS, TUG, FR, QUALEFFO-41, and GHQ-20._x000D_ - Statistical analysis: Student's t test, chi-square test, intention-to-tr…	- Maximum Walking Speed (MWS) test_x000D_ - Timed Up and Go (TUG) test_x000D_ - Functional Reach test_x000D_ - General Health Questionnaire (GHQ-20)_x000D_ - Quality of Life Questionnaire issued by the European Foundation for Osteoporosis (QUALEFFO-41)_x000D_ - Structured exercise program (warm-up, aerobic exercises, balance training, posture exercises)_x000D_ - 3-hour educational session	The study demonstrated that exercise improves mobility, balance, and health-related quality of life in elderly women with osteoporosis and a history of vertebral fractures through a multifaceted intervention of group exercises and educational sessions.	- Student's t test_x000D_ - Chi-square test_x000D_ - Linear regression modeling_x000D_ - Statistical analysis performed with the Windows 17.0 version of SPSS Software
Effect of exercises with weight vests and a patient education programme for women with osteopenia and a healed wrist fracture: a randomized, controlled trial of the OsteoACTIVE programme	K A Hakestad, M K Torstveit, L Nordsletten, M A Risberg	-	-	BMC Musculoskeletal Disorders	15	2015	Hakestad et al. 2015 Effect of exercises with weight vests and a patient education programme for women with osteopenia and a healed wrist fracture- a randomized, controlled trial of the OsteoACTIVE programme.pdf	- The OsteoACTIVE rehabilitation program showed no significant effects on quadriceps strength, BMD, dynamic balance, walking capacity, physical activity level, and QoL in postmenopausal women with osteopenia and a previous wrist fracture over a 1-year follow-up._x000D_ - There were no significant differences between the OsteoACTIVE group and the control group for any of the outcome measures over …	- Quadriceps strength: No significant difference between OsteoACTIVE and control groups._x000D_ - BMD: No significant difference between OsteoACTIVE and control groups._x000D_ - Dynamic balance: No significant difference between OsteoACTIVE and control groups._x000D_ - Walking capacity: No significant difference between OsteoACTIVE and control groups._x000D_ - Physical activity level: No signific…	quadriceps strength, BMD, dynamic balance, walking capacity, physical activity level, quality of life	- Exercise program: 6 months, 2 group sessions and 1 home session per week, each lasting 60 minutes, including strength, balance, coordination, and core stability exercises with weight vests._x000D_ - Patient education component (OsteoINFO): 2 sessions, each lasting 2 hours, covering osteoporosis basics, risk factors, nutrition, fall prevention, and general exercise guidelines.	Total: 80_x000D_ - OsteoACTIVE: 42_x000D_ - Control: 38	- Postmenopausal women_x000D_ - Aged 50 or older_x000D_ - Diagnosed with low bone mineral density (osteopenia)_x000D_ - Had a healed wrist fracture within the last two years_x000D_ - Domiciled in the Oslo region_x000D_ - Similar baseline characteristics in terms of age, height, weight, BMI, age of menopause, years since postmenopause, physical activity level, and education	- OsteoACTIVE group: 51.2-79.2 years_x000D_ - Control group: 52.7-86.8 years	Female	- Lack of monitoring for the number of falls_x000D_ - Low adherence to reporting physical activity levels_x000D_ - Potential Hawthorne effect_x000D_ - Inability to perform per-protocol analysis due to low adherence_x000D_ - Potential bias in per-protocol analysis_x000D_ - Participants' baseline function and QoL were better than expected, limiting potential for significant improvements	- Randomized_x000D_ - Controlled_x000D_ - Single-blinded_x000D_ - Parallel design_x000D_ - Intention-to-treat analysis	- Quadriceps strength_x000D_ - Body mass index (BMI)_x000D_ - Bone mineral density (BMD)_x000D_ - Dynamic balance_x000D_ - Walking capacity_x000D_ - Physical activity level_x000D_ - Quality of life	6 months	- Quadriceps strength_x000D_ - Bone Mineral Density (BMD)_x000D_ - Dynamic balance_x000D_ - Walking capacity_x000D_ - Physical activity level_x000D_ - Quality of life	- Exercise programme with weight vests_x000D_ - Patient education component (OsteoINFO)	Not applicable (the paper is not a meta-analysis)	- Randomization of 80 postmenopausal women into OsteoACTIVE and control groups._x000D_ - OsteoACTIVE group received a 6-month exercise program with patient education; control group received only patient education._x000D_ - Exercise program included group and home sessions focusing on strength, balance, and coordination._x000D_ - Outcome measures: quadriceps strength (Biodex dynamometer), BMD (DXA…	- Exercise program with weight vests_x000D_ - Isokinetic quadriceps strength measurement using Biodex 6000 isokinetic dynamometer_x000D_ - Anthropometry (BMI calculation)_x000D_ - Dual-energy X-ray absorptiometry (DXA) for BMD measurement_x000D_ - Four square step test (FSST) for dynamic balance_x000D_ - Six-minute walk test for walking capacity_x000D_ - Physical Activity Scale for the Elderly (P…	The OsteoACTIVE program, a 6-month exercise and patient education intervention for postmenopausal women with osteopenia and a previous wrist fracture, showed no significant effects on quadriceps strength, BMD, dynamic balance, walking capacity, physical activity level, or quality of life over a 1-year follow-up, despite high adherence to the program.	Linear mixed model implemented with IBM SPSS Statistics, version 20.0; Intention-to-treat analysis
Effect of treatment on back pain and back extensor strength with a spinal orthosis in older women with osteoporosis: a randomized controlled trial	Christina Kaijser, Elin Uzunel, Ann-Charlotte Grahn Kronhed, Hassan Alinaghizadeh, Helena Salminen	-	-	Archives of Osteoporosis	34	2019	Alin et al. 2019 Effect of treatment on back pain and back extensor strength with a spinal orthosis in elderly women with osteoporosis_ a randomized controlled trial.pdf	- There was no significant difference in back pain, back extensor strength, or kyphosis index between the spinal orthosis group, the exercise training group, and the control group after 6 months._x000D_ - The spinal orthosis group showed a 26.9% increase in back extensor strength, suggesting it may be an alternative training method for older women with osteoporosis._x000D_ - The study indicates t…	- Back pain: No significant difference between groups._x000D_ - Back extensor strength:_x000D_ - Spinal orthosis group: Increased by 26.9%._x000D_ - Exercise training group: Increased by 22.1%._x000D_ - Control group: Increased by 9.9%._x000D_ - Kyphosis index: No significant changes between groups.	back pain (VAS in mm, Borg CR-10 scale)	- Spinal orthosis: Participants were instructed to wear the orthosis for about 10 minutes a day initially, increasing to 2 hours or more per day over a period of 2 weeks._x000D_ - Equipment training: Details about frequency or duration not specified.	Total: 113_x000D_ - Spinal orthosis group: Not specified_x000D_ - Equipment training group: Not specified_x000D_ - Control group: Not specified	- Women aged ≥ 60 years_x000D_ - Diagnosed osteoporosis_x000D_ - Back pain with or without vertebral fractures_x000D_ - Median age: 76 years (IQR, 67-82 years)_x000D_ - Living in Stockholm County, Sweden_x000D_ - Presence of vertebral fractures and kyphotic index ≥ 13 in about 50% of participants_x000D_ - Use of pain killers and treatment with bone-specific drugs and calcium-vitamin D	- Lower age limit: ≥ 60 years (eligibility criteria)_x000D_ - Median age: 76 years_x000D_ - Age range: 67-82 years (IQR)	Female	- Inability to blind the intervention for participants and instructors_x000D_ - Lack of identification of patients who would most benefit from the spinal orthosis_x000D_ - No qualitative data on participants' experiences	Randomized controlled trial (RCT) with three groups: spinal orthosis group, equipment training group, and control group; prospective design; intention-to-treat and per-protocol analyses	- Back pain (measured by VAS and Borg CR-10)_x000D_ - Back extensor strength (measured by DigiMax)_x000D_ - Spinal curvature (measured by Flexicurve ruler)_x000D_ - Age_x000D_ - Marital status_x000D_ - Housing_x000D_ - Community care_x000D_ - Home health care_x000D_ - Diseases_x000D_ - Falls in the past year_x000D_ - History of fractures as an adult_x000D_ - Height at young adulthood age_x000D_ -…	6 months	- Back pain (assessed by VAS and Borg CR-10)_x000D_ - Back extensor strength (assessed by DigiMax)_x000D_ - Spinal curvature (assessed with Flexicurve ruler)	- Spinal orthosis group_x000D_ - Equipment training group_x000D_ - Control group	Not applicable (the paper is a single RCT and does not compare multiple studies)	- Randomized controlled trial with three groups: spinal orthosis, equipment training, and control._x000D_ - Participants: women aged ≥ 60 years with back pain and osteoporosis._x000D_ - Follow-ups at baseline, 3 months, and 6 months._x000D_ - Statistical analysis: mixed model for repeated measures (ITT and PP)._x000D_ - Measurements: back pain (VAS, Borg CR-10), back extensor strength (DigiMax), …	- Visual Analogue Scale (VAS) for back pain_x000D_ - Borg CR-10 for back pain_x000D_ - DigiMax for isometric back extensor strength_x000D_ - Flexicurve ruler for spinal curvature_x000D_ - Sagittal X-rays for vertebral fractures_x000D_ - Jamar dynamometer for hand grip strength_x000D_ - Spirometry for forced vital capacity (FVC)	The study found no significant difference in back pain, back extensor strength, or kyphosis index between the spinal orthosis group, equipment training group, and control group after 6 months, but the spinal orthosis group showed a notable increase in back extensor strength, suggesting it could be an alternative training method for older women with osteoporosis.	- Mixed model for repeated measures_x000D_ - ANOVA_x000D_ - χ 2 test_x000D_ - Paired t-test_x000D_ - STATA version 14_x000D_ - SAS version 14_x000D_ - SPSS
Effect of twelve-month physical exercise program on patients with osteoporotic vertebral fractures: a randomized, controlled trial	L Evstigneeva, O Lesnyak, I E M Bultink, W F Lems, E Kozhemyakina, E Negodaeva, G Guselnikova, A Belkin	-	-	Osteoporosis International	42	2016	Evstigneeva et al. 2016 Effect of twelve-month physical exercise program on patients with osteoporotic vertebral fractures- a randomized, controlled trial.pdf	- The study found significant improvements in quality of life, balance, and functional mobility in the exercise group compared to the control group._x000D_ - The QUALEFFO-41 score was significantly better in the exercise group after 12 months, indicating improved quality of life._x000D_ - Balance and functional mobility, as measured by specific tests, showed significant improvement in the exercis…	- Total QUALEFFO-41 score: Exercise group: 44.2 ± 7.5, Control group: 56.6 ± 9.4 (p < 0.0001)_x000D_ - Quality of life domains:_x000D_ - Pain: Improved in exercise group_x000D_ - Physical function: Jobs around the house: Improved in exercise group_x000D_ - Physical function: Mobility: Improved in exercise group_x000D_ - Social function: Improved in exercise group_x000D_ - General health perceptio…	Quality of life (QUALEFFO-41 score)	- Intervention: Structured physical exercise program_x000D_ - Frequency: Twice weekly_x000D_ - Duration: 1 year_x000D_ - Amount/Dose: 40-minute sessions, with weekly duration increasing from 74.6 minutes to 138.6 minutes_x000D_ - Location: Exercise therapy gym for some participants, at home for others after initial training	Total: 78_x000D_ - Exercise group: 40_x000D_ - Control group: 38	- Postmenopausal women_x000D_ - Mean age: 69.2 ± 7.7 years_x000D_ - At least one osteoporotic vertebral fracture_x000D_ - Chronic back pain_x000D_ - No recent vertebral or non-vertebral fractures within the past 6 months_x000D_ - No secondary osteoporosis, osteomalacia, inflammatory joint or spine disease, diffuse connective tissue disease, history of malignancy in the last 5 years, significant f…	- Mean age: 69.2 ± 7.7 years_x000D_ - Eligibility criteria: Women aged 50 years and older_x000D_ - Exercise group: Mean age 70.7 ± 8.1 years_x000D_ - Control group: Mean age 67.6 ± 7.0 years	Female	- Lack of blinded assessment for all indices_x000D_ - Crossover effect and adherence issues_x000D_ - Not all patients performed exercises as intended_x000D_ - Use of non-validated thoracic kyphosis measurement techniques_x000D_ - Exclusion of patients with cardiac or pulmonary comorbidities_x000D_ - Uncertainty about the optimal exercise period	Randomized, controlled, multi-site	- Quality of life (QUALEFFO-41)_x000D_ - Balance (Balance Master System NeuroCom)_x000D_ - Functional mobility (timed up and go test, sit-to-stand test)_x000D_ - Severity of thoracic kyphosis (occiput-wall distance)_x000D_ - Stabilometry parameters (weight distribution between legs, sit-to-stand weight transfer test)_x000D_ - Tandem walk and sway test performance	12 months (40 minutes, twice weekly)	- Quality of life (measured by QUALEFFO-41)_x000D_ - Balance (assessed by stabilometry)_x000D_ - Functional mobility (assessed by stabilometry and "timed up and go" test)_x000D_ - Severity of thoracic kyphosis (measured by occiput-wall distance)_x000D_ - Subsequent fractures	- 12-month physical exercise program_x000D_ - Frequency of exercise program (twice weekly)_x000D_ - Duration of exercise program (40 minutes)_x000D_ - Control group's usual daily activities	Not applicable (the paper is a randomized controlled trial, not a meta-analysis or systematic review)	- Randomized clinical trial design_x000D_ - Participants divided into exercise and control groups_x000D_ - 12-month physical exercise program conducted twice weekly_x000D_ - Control group maintained usual daily activities_x000D_ - Assessments at baseline and 12 months using QUALEFFO-41, Balance Master System, "timed up and go," and "sit-to-stand" tests_x000D_ - Statistical analyses using parametr…	- Structured physical exercise program_x000D_ - QUALEFFO-41 questionnaire_x000D_ - Balance Master System NeuroCom_x000D_ - "Timed up and go" test_x000D_ - "Sit-to-stand" test_x000D_ - Measurement of thoracic kyphosis (occiput-wall distance)_x000D_ - Statistical analyses (t test, Wilcoxon, Mann-Whitney, chi-square tests)	The study demonstrates the effectiveness of a 12-month physical exercise program in improving quality of life, balance, and functional mobility in postmenopausal women with osteoporotic vertebral fractures, recommending exercise as a safe and effective intervention for these patients.	- Parametric tests: t-test (independent and paired)_x000D_ - Nonparametric tests: Wilcoxon test, Mann-Whitney test, chi-square test_x000D_ - Software implementation: Statistica 6.0
Effectiveness of Multicomponent Home-Based Rehabilitation in Elderly Patients after Hip Fracture Surgery: A Randomized Controlled Trial	Haneul Lee, Seon-Heui Lee	-	-	Journal of Personalized Medicine	13	2022	Lee et al. 2022 Effectiveness of Multicomponent Home-Based Rehabilitation in E.pdf	- The multicomponent home-based rehabilitation (MHR) program significantly improved balance and mobility in elderly patients after hip fracture surgery compared to a home exercise program._x000D_ - The MHR program also significantly improved subjective pain and physical components of general health-related quality of life._x000D_ - The study suggests that the MHR program is a feasible interventio…	- Balance (FRT): MHR group improved by 4.4 cm (95% CI 1.0 to 7.8) compared to home exercise group._x000D_ - Mobility (TUG): MHR group improved by -4.2 s (95% CI -8.0 to -0.3) compared to home exercise group._x000D_ - Subjective pain: MHR group reduced by -0.9 points (95% CI -1.7 to -0.03) compared to home exercise group._x000D_ - Physical component of general health-related quality of life (PCS):…	Balance (Functional Reach Test), Mobility (Timed Up-and-Go Test)	- Multicomponent home-based rehabilitation (MHR) program_x000D_ - Components: strength exercises, endurance exercises, balance exercises, breathing exercises, modifications to the home environment, education on assistive device use, pressure ulcer care, nutrition management, motivational counseling_x000D_ - Frequency: 3 times a week for 8 weeks_x000D_ - Duration: 60 minutes per session_x000D_ - I…	Total: 40_x000D_ - MHR: 20_x000D_ - Home Exercise: 20	- Elderly patients aged 60 years or older_x000D_ - Mean age: 76.6 years_x000D_ - Predominantly female (75%)_x000D_ - Mean BMI: 22.1 kg/m²_x000D_ - Underwent hip surgery_x000D_ - Mild to moderate symptoms with a mean baseline NRS pain score of 4.7	- All participants: ≥60 years old_x000D_ - Mean age: 76.6 years_x000D_ - MHR group: approximately 55.5 to 102.3 years_x000D_ - Home exercise group: approximately 55.9 to 92.7 years	75% female and 25% male	- Impact of COVID-19 leading to more dropouts than expected_x000D_ - Lack of follow-up assessments to confirm long-term effects_x000D_ - Inability to assess adherence to home exercises in the control group_x000D_ - Relatively small sample size compared to previous studies	Randomized controlled trial	- Balance: Functional Reach Test (FRT), Timed Up-and-Go Test (TUG)_x000D_ - Muscle Strength: Hip flexor, Hip abductor, Knee flexor, Knee extensor, Grip strength_x000D_ - Pain: Numeric Rating Scale (NRS)_x000D_ - Activities of Daily Living (ADL): Korean version of the modified Barthel index (MBI)_x000D_ - Balance Confidence: Korean version of the Fall Efficacy Scale (FES)_x000D_ - Quality of Life …	8 weeks	- Balance (assessed using the functional reach test (FRT))_x000D_ - Mobility (assessed using the timed up-and-go test (TUG))_x000D_ - Muscle strength_x000D_ - Pain_x000D_ - Activities of daily living (ADL)_x000D_ - Quality of life (QoL)_x000D_ - Balance confidence_x000D_ - Depression	Type of rehabilitation program: Multicomponent Home-Based Rehabilitation (MHR) vs. Home Exercise Program	Not applicable (the paper is a randomized controlled trial and not a meta-analysis)	- Study design: Randomized controlled trial (RCT)_x000D_ - Intervention: Multicomponent home-based rehabilitation (MHR) program vs. home exercise program_x000D_ - MHR components: Strength, endurance, balance, breathing exercises; home environment modifications; education on assistive devices; pressure ulcer care; nutrition management; motivational counseling_x000D_ - MHR delivery: 24 visits from …	- Strength exercises targeting hip flexors, abductors, knee flexors, and extensors_x000D_ - Balance tasks: sit-to-stand, tapping the foot, stepping grid, stepping up on a box_x000D_ - Endurance exercises: indoor or outdoor walking_x000D_ - Breathing exercises and incentive spirometry training_x000D_ - Modifications to the home environment_x000D_ - Education on assistive device use_x000D_ - Pressu…	The multicomponent home-based rehabilitation program significantly improved balance and mobility in elderly patients after hip fracture surgery compared to a home exercise program, suggesting its feasibility as an intervention, but further research is needed with longer durations and larger sample sizes.	- Mixed-effects linear regression models implemented with the IBM SPSS software package_x000D_ - Pearson chi-square test implemented with the IBM SPSS software package_x000D_ - Independent t-test implemented with the IBM SPSS software package
Effectiveness of balance training programme in reducing the frequency of falling in established osteoporotic women: A randomized controlled trial	Ibolya Miko, Imre Szerb, Anna Szerb, Gyula Poor, Ibolya Mikó	-	-	Clinical Rehabilitation	33	2017	Miko et al. 2016 Effectiveness of balance training programme in reducing the frequency of falling in established osteoporotic women- A randomized controlled trial.pdf	- The 12-month balance training program significantly improved balance as measured by the Berg Balance Scale and the Timed Up and Go Test._x000D_ - The program reduced the number of falls in postmenopausal women with established osteoporosis, with the intervention group experiencing fewer falls compared to the control group._x000D_ - The relative risk of falling was significantly lower in the int…	- Berg Balance Scale:_x000D_ - Intervention group: Significant improvement (p = 0.001)_x000D_ - Control group: No significant improvement_x000D_ - Timed Up and Go Test:_x000D_ - Intervention group: Significant improvement (p = 0.005)_x000D_ - Control group: No significant improvement_x000D_ - Static postural balance tests:_x000D_ - Intervention group: Significant improvement (p = 0.001)_x000D_ - …	- Postural control (measured by Berg Balance Scale, Timed Up and Go Test, and stabilometric computerized platform)_x000D_ - Frequency of falling (number of falls)_x000D_ - Relative risk of falling	- 12-month sensomotor Balance Training Programme_x000D_ - Guided by physical therapists three times a week for 30 minutes in an outpatient setting_x000D_ - Additional exercises at home for 60 minutes a day based on an exercise booklet_x000D_ - Combination of conventional muscle strengthening exercises and proprioceptive dynamic posture training_x000D_ - Three phases: static, dynamic, and function…	Total: 100_x000D_ - Intervention group: 50_x000D_ - Control group: 50	- Postmenopausal women aged 65 and above_x000D_ - Established osteoporosis with a bone mineral density T-score lower than -2.5_x000D_ - History of at least one osteoporotic fracture_x000D_ - Excluded conditions: visual deficiency, severe auditive or vestibular deficiency, advanced locomotor diseases, use of assistive walking devices, inability to walk independently more than 10 meters, progressiv…	65 years old and above (eligibility criteria)	Female	- Exercises conducted by patients at home were not supervised by a physician._x000D_ - No information was collected about the fear of falling due to a lack of suitable questionnaires in Hungarian._x000D_ - Results are only generalizable to postmenopausal women with established osteoporosis._x000D_ - Further research is needed with a larger and international sample over a longer follow-up period.	Randomized controlled trial	- Berg Balance Scale_x000D_ - Timed Up and Go Test_x000D_ - Stabilometric computerized platform (for static and dynamic postural balance)_x000D_ - Frequency of falling (measured through a 'fall diary')_x000D_ - Relative risk of falling	12 months	- Balance (assessed by Berg Balance Scale, Timed Up and Go Test, and stabilometric platform)_x000D_ - Frequency of falls_x000D_ - Relative risk of falling	The presence or absence of the 12-month sensomotor Balance Training Programme	Not applicable (the paper is a randomized controlled trial, not a meta-analysis or systematic review)	- Randomized controlled trial design_x000D_ - Intervention group underwent a 12-month sensomotor balance exercise program_x000D_ - Balance assessment using Berg Balance Scale, Timed Up and Go Test, and Bretz stabilometer_x000D_ - Participants kept a fall diary to record falls_x000D_ - Statistical analysis using SPSS software	- Berg Balance Scale_x000D_ - Timed Up and Go Test_x000D_ - Bretz stabilometer_x000D_ - 'Romberg 1' test_x000D_ - 'Romberg 2' test_x000D_ - Dynamic 1 test_x000D_ - Dynamic 2 test_x000D_ - Dynamic 3 test	The 12-month balance training program significantly improved balance parameters and reduced the number of falls in postmenopausal women with established osteoporosis, recommending its incorporation into rheumatological practice to prevent further fractures.	- Independent-sample t-tests implemented with SPSS software_x000D_ - Mann-Whitney U-tests implemented with SPSS software_x000D_ - χ² test implemented with SPSS software_x000D_ - Relative risk calculation
Effectiveness of home based intervention program in reducing mortality of hip fracture patients: A non-randomized controlled trial	Dalia G Mahran, Osama Farouk, Mervat A Ismail, Mohamed M Alaa, Amr Eisa, Islam I Ragab	-	-	Archives of gerontology and geriatrics (Print)	11	2018	Mahran et al. 2019 Effectiveness of home based intervention program in reducing mortality of hip ....pdf	- The intervention group had a significantly lower mortality rate compared to the control group._x000D_ - The WOMAC score was significantly better in the intervention group, indicating improved mobility._x000D_ - Advancing age, lack of intervention, osteoporosis, postoperative complications, chest infections, and heart attacks were significant predictors of mortality.	- Mortality within 30 days postoperative:_x000D_ - Control group: 21.7%_x000D_ - Intervention group: 9.45% (p = 0.01)_x000D_ - One-year mortality:_x000D_ - Control group: 43.3%_x000D_ - Intervention group: 26.6% (p = 0.04)_x000D_ - WOMAC score:_x000D_ - Control group: Higher scores indicating worse mobility_x000D_ - Intervention group: Lower scores indicating better mobility (significant differen…	mortality, mobility	- Education sessions on postoperative nutrition and physical exercise for 20 to 30 minutes during hospital stay._x000D_ - Physical exercises: muscle strengthening and balance exercises with early weight bearing, detailed in a patient guide leaflet based on Oxford University Hospitals' guidelines._x000D_ - Nutrition guidance: improving food habits, increasing calcium and vitamin D intake._x000D_ -…	Total: 124_x000D_ - Intervention: 64_x000D_ - Control: 60	- adult men and women aged 50-99 years_x000D_ - mean age: 71.8 years_x000D_ - males: 56.5%_x000D_ - prevalence of osteoporosis: 74.2%_x000D_ - referred patients from Upper Egypt_x000D_ - free healthcare management_x000D_ - demographic and health status characteristics as detailed in tables	50 to 99 years	Both Genders: 56.5% male, 43.5% female	- Possible hidden selection bias due to lack of randomization_x000D_ - Control and intervention groups were included in different time periods_x000D_ - Study included only referred patients to a tertiary care hospital, potentially excluding those with different socioeconomic statuses or nutritional habits_x000D_ - Use of self-report method in frail populations_x000D_ - Non-blinded assessor	- Non-randomized_x000D_ - Controlled_x000D_ - Prospective_x000D_ - Historical control group_x000D_ - Single-site (Trauma Unit of Assiut University Hospitals)	- Weight_x000D_ - Height_x000D_ - Bone mineral density (BMD)_x000D_ - Body mass index (BMI)_x000D_ - WOMAC score_x000D_ - Smoking status_x000D_ - Milk intake_x000D_ - Cheese intake_x000D_ - Yogurt intake_x000D_ - Egg intake_x000D_ - Postoperative problems_x000D_ - Chest infections_x000D_ - Heart attacks_x000D_ - Age_x000D_ - Gender_x000D_ - Osteoporosis	The duration of the intervention is not explicitly quantified in hours or days in the text. It involves two education sessions during the hospital stay, but the exact time frame is not provided.	- Mortality_x000D_ - Mobility_x000D_ - Complications_x000D_ - Nutrition	The intervention program (postoperative care program including education sessions on nutrition and physical exercise)	Not applicable (the paper is a single study and not a meta-analysis)	- Non-randomized controlled trial with intervention and historical control groups._x000D_ - Intervention: Postoperative care program with education on nutrition and physical exercise at home._x000D_ - Control: Usual hospital care._x000D_ - Data collection: Personal interviews with semi-structured questionnaire._x000D_ - Follow-up: Phone calls at 3, 6, and 12 months._x000D_ - Physical mobility ass…	- Education sessions with explanatory leaflets for nutrition and physical exercise_x000D_ - Use of Western Ontario And McMaster Universities Osteoarthritis Index (WOMAC) for assessment_x000D_ - Nonparametric tests (Mann Whitney U test)_x000D_ - Cox univariate and multivariate regression analyses_x000D_ - Kaplan-Meier analysis and log-rank tests	A home-based intervention program significantly improved mobility and reduced mortality in hip fracture patients, with predictors of mortality including age, lack of intervention, osteoporosis, and postoperative complications, making it a valuable addition to care pathways for patients with limited access to rehabilitation services.	- Mann Whitney U test_x000D_ - Chi-square test_x000D_ - Fisher's exact test_x000D_ - Cox univariate analysis_x000D_ - Cox multivariate regression analysis_x000D_ - Kaplan-Meier analysis_x000D_ - Log-rank tests_x000D_ - Statistical analysis implemented with SPSS version 22
Effectiveness of the Chaos Falls Clinic in preventing falls and injuries of home-dwelling older adults: A randomised controlled trial §	Mika Palvanen, Pekka Kannus, Maarit Piirtola, Seppo Niemi, Jari Parkkari, Markku Ja ¨rvinen	-	-	Injury	100	2014	Palvanen et al. 2013 Effectiveness of the Chaos Falls Clinic in preventing falls and injuries of home-dwelling older adults- A randomised controlled trial.pdf	- The multifactorial Chaos Clinic Falls Prevention Programme is effective in preventing falls of older adults._x000D_ - The programme reduces the rate of falls and related injuries by almost 30%._x000D_ - The incidence rate ratio (IRR) for falls was 0.72, and for fall-induced injuries was 0.74, indicating significant reductions in both outcomes.	- Rate of falls:_x000D_ - Intervention group: 95 falls per 100 person-years (IRR = 0.72, p < 0.001, NNT = 3)_x000D_ - Control group: 131 falls per 100 person-years_x000D_ - Number of fallers:_x000D_ - Intervention group: 296 participants (HR = 0.78, p = 0.001, NNT = 6)_x000D_ - Control group: 349 participants_x000D_ - Rate of fall-induced injuries:_x000D_ - Intervention group: 55 injuries per 100…	rates of falls, fallers, and fall-induced injuries	- Strength and balance training: individually tailored for participants scoring less than 8 on the SPPB test; duration not specified._x000D_ - Hip protectors: recommended for high-risk participants, especially those over 80 years old; frequency not specified._x000D_ - General physical activity advice: provided to all participants; frequency and duration not specified._x000D_ - Nutrition advice: c…	Total: 1314_x000D_ - Intervention group: 661_x000D_ - Control group: 653	- Home-dwelling elderly individuals aged 70 years or more_x000D_ - High risk for falls and fall-induced injuries_x000D_ - Excluded: severe dementia, physical disabilities preventing activity, bedridden individuals, terminal illnesses_x000D_ - Demographic characteristics: mean age 77.5 years, majority female (85.8%), mean height 159.5 cm, mean BMI 27.6 kg/m²_x000D_ - Health status: various medical…	70 years or more (eligibility criteria); mean age: 77.5 (5.6) for intervention group, 77.7 (5.7) for control group	- Female: 567 (85.8%)_x000D_ - Male: 94 (14.2%)	- The study was not large enough to show statistically significant differences in fractures._x000D_ - Financial limitations resulted in a smaller sample size than planned._x000D_ - Non-blinded falls follow-up procedure was sub-optimal._x000D_ - Lack of cost calculations meant cost-effectiveness could not be assessed._x000D_ - Further research is needed to compare different falls prevention protoc…	- Randomized_x000D_ - Controlled_x000D_ - Stratified randomization by gender, age group, and study clinic_x000D_ - Non-double-blind (researchers blinded, participants and clinic professionals not blinded)_x000D_ - Multi-site (conducted in Tampere and Lappeenranta)_x000D_ - Intention-to-treat analysis	- Rates of falls_x000D_ - Rates of fallers_x000D_ - Rates of fall-induced injuries_x000D_ - Number of falls_x000D_ - Number of fall-related injuries_x000D_ - Types of injuries (e.g., fractures, soft tissue bruises and contusions, wounds and lacerations, joint distortions and dislocations, head injuries other than fractures)	12 months	- Rate of falls_x000D_ - Rate of fallers_x000D_ - Rate of fall-induced injuries_x000D_ - Rate of fractures	- Strength and balance training_x000D_ - Medical review and referrals_x000D_ - Medication review_x000D_ - Proper nutrition (calcium and vitamin D)_x000D_ - Home hazard assessment and modification	Not applicable (the paper is a single study, not a meta-analysis or comparison of multiple studies)	- Study design: Randomized controlled trial_x000D_ - Participants: 1314 high-risk individuals aged 70 or older_x000D_ - Intervention: Multifactorial falls prevention program including strength and balance training, medical reviews, medication reviews, nutrition advice, and home hazard assessments_x000D_ - Outcomes: Rates of falls, fallers, and fall-induced injuries_x000D_ - Randomization: Stratif…	- Strength and balance training_x000D_ - Medical review and referrals_x000D_ - Medication review_x000D_ - Nutrition advice_x000D_ - Home hazard assessment and modification_x000D_ - Use of hip protectors and mobility assistive devices_x000D_ - Advice on increasing general physical activity_x000D_ - Negative binomial regression analysis_x000D_ - Cox proportional hazards regression model	The Chaos Clinic Falls Prevention Programme is effective in preventing falls and related injuries among high-risk older adults living at home, reducing the rate of falls and injuries by almost 30%.	Negative binomial regression analysis; Cox proportional hazards regression model; SPSS system for Windows, version 18
Effects of Home-Based Physical Exercise on Days at Home, Health Care Utilization, and Functional Independence Among Patients With Hip Fractures: A Randomized Controlled Trial	Paula K Soukkio, Sara A Suikkanen, Eeva M Aartolahti, Hannu Kautiainen, Sanna M K€ A€ Ari€, Markku T Hupli, Kaisu H Pitk€ Al€, Sarianna Sipil€, Katriina T Kukkonen-Harjula	-	-		-	-	Soukkio et al. 2021 Effects of Home-Based Physical Exercise on Days at Home, Health Care Utilization, and Functional Independence Among Patients With Hip Fractures- A Randomized Controlled Trial.pdf	- Long-term home-based physical exercise had no effect on the number of days lived at home over 24 months among patients with hip fractures._x000D_ - The intervention was cost neutral over these 24 months._x000D_ - The exercise program significantly improved functional independence in the physical exercise group compared to the usual care group over 12 months.	- Days lived at home: No significant difference between groups (incidence rate ratio, 1.01; 95% CI, 0.90-1.14)_x000D_ - Mortality: No significant difference between groups (hazard ratio, 1.01; 95% CI, 0.42-2.43)_x000D_ - Costs per person-year: 1.26-fold greater in physical exercise group over 12 months (95% CI, 0.87-1.86); 1.08-fold greater over 24 months (95% CI, 0.77-1.70)_x000D_ - Functional I…	number of days lived at home over 24 months	- Supervised physical exercise twice a week for 12 months_x000D_ - Each session was 1 hour long_x000D_ - Included strength, balance, mobility, and functional exercises_x000D_ - Counseling on physical activity and brief advice on nutrition_x000D_ - Exercises were individually tailored and intensity increased over time_x000D_ - Mean participation rate was 82%, with an average of 85 sessions per par…	Total: 121_x000D_ - Physical Exercise: 61_x000D_ - Usual Care: 60	- Patients aged ≥60 years_x000D_ - Mean age at baseline: 81.5 years_x000D_ - Majority female (75%)_x000D_ - Living at home_x000D_ - Able to walk indoors with walking aid allowed_x000D_ - MMSE score ≥12_x000D_ - Had undergone surgery for hip fractures (femoral neck, pertrochanteric, or subtrochanteric)_x000D_ - Mostly living alone (60%)_x000D_ - Receiving home care services (48%)	- Eligibility criteria: ≥60 years_x000D_ - Mean age: 81.5 years_x000D_ - Physical exercise group: mean age 83 years_x000D_ - Usual care group: mean age 80 years	mostly female (75% women overall; 82% in physical exercise group, 68% in usual care group)	- small sample size_x000D_ - underpowered to detect significant differences in days lived at home_x000D_ - hypothesized difference in main outcome may have been overestimated_x000D_ - risk of bias in FIM assessments due to non-blinded assessors_x000D_ - inability to study effects on FIM over 24 months	Randomized controlled trial, parallel 2-group design, non-stratified randomization, single-site study	- Number of days lived at home over 24 months_x000D_ - Use and costs of health care and social services_x000D_ - Mortality over 24 months_x000D_ - Functional Independence Measure (FIM)_x000D_ - Age_x000D_ - Sex_x000D_ - Living arrangements_x000D_ - Illnesses_x000D_ - Medications_x000D_ - Details of the hip-fracture surgery_x000D_ - Participation rate of the exercise sessions_x000D_ - Number of se…	12 months	- Number of days lived at home over 24 months_x000D_ - Use and costs of health care and social services_x000D_ - Mortality over 24 months_x000D_ - Functional Independence Measure (FIM) over 12 months	- Type of intervention (physical exercise vs. usual care)_x000D_ - Frequency of exercise sessions (twice a week)_x000D_ - Type of exercises included (strength, balance, mobility, functional exercises)	Not applicable (the paper is a single randomized controlled trial and does not compare multiple studies)	- Randomized controlled trial with a parallel 2-group design._x000D_ - Supervised physical exercise twice a week for 12 months._x000D_ - Main outcome: days lived at home over 24 months._x000D_ - Secondary outcomes: healthcare and social service use, mortality, and Functional Independence Measure (FIM)._x000D_ - Data collection from electronic medical records._x000D_ - Statistical analysis using g…	- Physical exercise program (strength, balance, mobility, functional exercises)_x000D_ - Counseling on physical activity_x000D_ - Brief advice on nutrition_x000D_ - Functional Independence Measure (FIM)_x000D_ - Mixed-effects models_x000D_ - Generalized linear regression models_x000D_ - Kaplan-Meier method_x000D_ - Cox proportional hazards model_x000D_ - Shapiro-Wilk W test	The home-based physical exercise program for patients with hip fractures had no effect on days lived at home or mortality over 24 months but significantly improved functional independence over 12 months, with the intervention being cost-neutral.	- Generalized linear models (GLMs) with Poisson and binomial distributions_x000D_ - Poisson regression_x000D_ - Generalized linear regression models with log-link and gamma-variance functions_x000D_ - Bootstrapping technique_x000D_ - Mixed-effects models with unstructured covariance matrix_x000D_ - Kaplan-Meier method_x000D_ - Cox proportional hazards model_x000D_ - Shapiro-Wilk W test_x000D_ - S…
Effects of a 12-month home-based exercise program on functioning after hip fracture -Secondary analyses of an RCT	Paula K Soukkio, Sara A Suikkanen, Katriina T Kukkonen-Harjula, Hannu Kautiainen, Markku T Hupli, Eeva M Aartolahti, Sanna M Kääriä, Kaisu H Pitkälä, | Sarianna Sipilä	-	-		-	-	Soukkio et al. 2021 Effects of a 12‐month home‐based exercise program on functioni.pdf	- A 12-month home-based supervised, progressive exercise program was more effective than usual care in improving functioning and physical performance after a hip fracture._x000D_ - The exercise program significantly improved IADL and SPPB scores compared to usual care, with continued improvement up to 12 months._x000D_ - There was no significant difference in leisure-time physical activity betwee…	- IADL score:_x000D_ - Exercise: Improved by 3.7 (95% CI 2.8 to 4.7) (p = 0.016)_x000D_ - Usual care: Improved by 2.0 (95% CI 1.0 to 3.0)_x000D_ - SPPB score:_x000D_ - Exercise: Improved by 4.3 (95% CI 3.6 to 4.9) (p < 0.001)_x000D_ - Usual care: Improved by 2.1 (95% CI 1.5 to 2.7)_x000D_ - Handgrip strength:_x000D_ - Exercise: Improved by 1.2 (95% CI 0.3 to 2.0) (p < 0.001)_x000D_ - Usual care: …	functioning (IADL), physical performance (SPPB), handgrip strength (kg), physical activity (sessions per week)	- 12-month home-based supervised, progressive exercise program_x000D_ - Includes usual care according to local guidelines_x000D_ - Exercise sessions: 60 minutes, twice a week at home_x000D_ - Structured and progressive program focusing on strength, balance, mobility, and functional components_x000D_ - Brief counseling on physical activity and nutrition_x000D_ - Based on the Otago training program…	Total: 121_x000D_ - Exercise: 61_x000D_ - Usual care: 60	- Mean age: 81 years_x000D_ - Sex: 75% women_x000D_ - Race: All Caucasian_x000D_ - Cognitive status: Mean MMSE score of 22.9_x000D_ - Functional status: Mean IADL score of 17.1 (Exercise group) and 17.4 (Usual care group)_x000D_ - Physical performance: Mean SPPB score of 3.9	- Mean age: 81 years (SD 7)_x000D_ - Eligibility criteria: ≥60 years	75% female and 25% male	- Small sample size due to participant decline_x000D_ - Risk of assessment bias due to lack of blinding_x000D_ - Minor difference in distribution of women between groups_x000D_ - Sample not fully representative of all patients with hip fractures_x000D_ - Self-reported questionnaire for physical activity may introduce cognitive bias_x000D_ - Lack of intensity evaluation in physical activity questi…	- Randomized controlled trial_x000D_ - Parallel-group design_x000D_ - Not double-blind_x000D_ - Not stratified_x000D_ - Not crossover design_x000D_ - Not retrospective or observational_x000D_ - Not a meta-analysis or systematic review	- Lawton's Instrumental Activities of Daily Living (IADL) score_x000D_ - Short Physical Performance Battery (SPPB) score_x000D_ - Handgrip strength_x000D_ - Frequency of leisure-time physical activity_x000D_ - Pain (assessed using the 100-mm Visual Analogue Scale)_x000D_ - Number of completed exercise sessions_x000D_ - Medication and physician-diagnosed illnesses_x000D_ - Age_x000D_ - Gender_x000…	12 months	- Functioning (measured by Lawton's IADL)_x000D_ - Physical performance (measured by SPPB and handgrip strength)_x000D_ - Physical activity (measured by self-reported frequency of leisure-time physical activity sessions)	Type of intervention: 12-month home-based supervised, progressive exercise program vs. usual care	Not applicable (the paper is a secondary analysis of a single randomized controlled trial, not a meta-analysis or comparison of multiple studies)	- Secondary analysis of a randomized controlled trial._x000D_ - Participants randomized into Exercise (n = 61) and Usual care (n = 60) groups._x000D_ - Assessments at baseline, 3, 6, and 12 months using IADL, SPPB, handgrip strength, and self-reported physical activity._x000D_ - Home-based, physiotherapist-supervised exercise program._x000D_ - Mixed-effects models used for analysis with intention…	- Lawton's IADL scale_x000D_ - Short Physical Performance Battery (SPPB)_x000D_ - Saehan dynamometer for handgrip strength_x000D_ - Visual Analogue Scale (VAS) for pain_x000D_ - Modified questions from the "Health Behaviour and Health among the Finnish Elderly" survey_x000D_ - Medical records for medication and illness verification_x000D_ - Otago training program_x000D_ - Multiple-repetition maxi…	The study confirms the effectiveness of a 12-month home-based supervised exercise program in improving functioning and physical performance for patients with hip fractures, but it did not increase leisure-time physical activity, highlighting the importance of direct supervision and suggesting future research directions.	- Mixed-effects models with unstructured covariance structure (Kenward-Roger method)_x000D_ - Bootstrap-type or permutation test for non-normality_x000D_ - Shapiro-Wilk W test for normality_x000D_ - Statistical analyses implemented with Stata 17.0 software
Efficacy of Combined Antigravity Treadmill and Conventional Rehabilitation After Hip Fracture in Patients With Sarcopenia	Min-Kyun Oh, Jun-Il Yoo, Hayoung Byun, Se-Woong Chun, Seung-Kyu Lim, Yun Jeong Jang, Chang Han Lee, Anne B Newman	-	-	The journals of gerontology. Series A, Biological sciences and medical sciences	20	2020	Oh et al. 2020 Efficacy of Combined Antigravity Treadmill and Conventional....pdf	- Both groups showed improvement after intervention, but additional benefits were evident in the group that used antigravity treadmill (AGT) combined with conventional rehabilitation (CR)._x000D_ - Significant differences were found in Koval walking ability scores, functional ambulatory category (FAC), and Berg Balance Scale (BBS) between the AGT and CR groups, with the AGT group showing greater …	Koval walking ability scores:_x000D_ - Experimental group: Improved by 0.84 (95% CI: -1.19, -0.49; p for trend = .000) at 3 weeks, 1.21 (95% CI: -2.05, -0.36; p for trend = .006) at 3 months_x000D_ - Control group: Baseline to 3 weeks improvement of 0.94, baseline to 3 months improvement of 2.89_x000D_ Functional ambulatory category (FAC):_x000D_ - Experimental group: Improved by 0.73 (95% CI: 0.…	Koval walking ability scores (range: 1-7)	- Antigravity Treadmill (AGT) for 20 minutes per session, with 50%-60% body weight support at 1.5 mph for the first week and 70%-80% body weight support at 1.5-1.8 mph for the second week._x000D_ - Conventional rehabilitation (CR) for 30 minutes per session, including passive hip and knee mobilization, strengthening of hip abductor and extensor muscles, transfer, and gait training._x000D_ - Daily…	Total: 45_x000D_ - Experimental Group: 23_x000D_ - Control Group: 22	- Patients aged 65-90 years_x000D_ - Diagnosed with sarcopenia_x000D_ - Both males and females, with more females than males_x000D_ - Underwent surgery for femoral neck, intertrochanteric, or subtrochanteric fractures_x000D_ - Cognitive dysfunction present in a significant portion of participants	65-90 years (eligibility criteria)	92% female and 8% male (13 females, 6 males in each group)	- High dropout rate in the follow-up period_x000D_ - Study conducted at a single center_x000D_ - Small sample size insufficient for subgroup analyses_x000D_ - Potential for missing statistically significant differences due to small sample size	- Randomized_x000D_ - Controlled_x000D_ - Blinded (participant and researcher)_x000D_ - Single-site_x000D_ - Prospective	- Koval walking ability scores_x000D_ - Functional ambulatory category (FAC)_x000D_ - Berg Balance Scale (BBS)_x000D_ - Korean version of Mini-Mental State Examination_x000D_ - Euro Quality of Life Questionnaire Five-Dimensional Classification_x000D_ - Korean version of modified Barthel index_x000D_ - Grip strength	10 consecutive working days	- Koval walking ability scores_x000D_ - Functional ambulatory category (FAC)_x000D_ - Berg Balance Scale (BBS)_x000D_ - Korean version of Mini-Mental State Examination (K-MMSE)_x000D_ - Euro Quality of Life Questionnaire Five-Dimensional Classification (EQ-5D)_x000D_ - Korean version of modified Barthel index (K-MBI)_x000D_ - Grip strength	The type of rehabilitation treatment: AGT combined with CR (experimental group) vs. CR alone (control group)	Not applicable (the paper is a single randomized controlled trial and not a meta-analysis or review)	- Randomized controlled trial with two groups: AGT combined with CR (experimental) and CR alone (control)._x000D_ - Participants evaluated at baseline, 3 weeks, 3 months, and 6 months._x000D_ - Outcome measures included walking ability, balance, cognitive function, quality of life, and grip strength._x000D_ - Blinded study for participants and researchers, except for therapists._x000D_ - Statisti…	- Antigravity treadmill (AGT) with varying body weight support and speed_x000D_ - Standardized rehabilitation treatment_x000D_ - Bedside exercises for control group_x000D_ - Passive physical therapy (heat, massage, ultrasound)_x000D_ - Koval walking ability scores_x000D_ - Functional ambulatory category (FAC)_x000D_ - Berg Balance Scale (BBS)_x000D_ - Korean version of the Mini-Mental State Exami…	The study concludes that both groups improved after intervention, but the group receiving antigravity treadmill combined with conventional rehabilitation showed additional benefits, suggesting its appropriateness for patients with sarcopenia after hip fracture surgery.	- Mann-Whitney tests implemented with SPSS 21_x000D_ - Fisher's exact tests implemented with SPSS 21_x000D_ - Wilcoxon signed-rank test implemented with SPSS 21_x000D_ - Bonferroni correction_x000D_ - Generalized estimating equation (GEE) implemented with SPSS 21
Efficacy of home-based exercise for improving quality of life among elderly women with symptomatic osteoporosis-related vertebral fractures	A Papaioannou, J D Adachi, Ae K Winegard, Ae N Ferko, W Parkinson, Ae R J Cook, Ae C Webber, Ae N Mccartney, K Winegard, N Ferko, R J Cook, C Webber	-	-	Osteoporosis International	187	2003	Papaioannou et al. 2003. Efficacy of home-based exercise for improving quality of life among elderly women with symptomatic osteoporosis-related vertebral fractures.pdf	- Home-based exercise with minimal supervision improved quality of life in elderly women with vertebral fractures, particularly in symptoms, emotion, and leisure activities._x000D_ - The exercise program had a greater effect on balance over 12 months compared to the control group._x000D_ - There were no significant differences in Timed Up and Go, SIP, or bone mineral density between groups.	- OQLQ (6 months):_x000D_ - Symptoms: Exercise group improved significantly (P=0.003), Control group did not._x000D_ - Emotion: Exercise group improved significantly (P=0.01), Control group did not._x000D_ - Leisure/Social: Exercise group improved significantly (P=0.03), Control group did not._x000D_ - Balance Test (12 months): Exercise group showed significant improvement (P<0.05), Control group…	Osteoporosis Quality of Life Questionnaire (OQLQ) domains: symptoms, physical functioning, activities of daily living, emotions, and leisure/social activities	- Home-based exercise program with a "lifestyle exercise" approach_x000D_ - Exercises completed for 60 minutes per day, 3 days a week_x000D_ - Includes stretching, strength training, and aerobics (e.g., walking)_x000D_ - Participants received a 1-hour training session at home_x000D_ - Used lightweight thera-bands for strengthening, advancing to stronger bands_x000D_ - Supervised with monthly home…	Total: 74	- Postmenopausal women aged 60 years or older_x000D_ - Osteoporosis with at least one vertebral fracture_x000D_ - Mean age: exercisers 71.6 years, controls 72.2 years_x000D_ - Majority had multiple vertebral fractures: 54.1% had two or more, 38% had three or more_x000D_ - 90% had symptomatic vertebral fractures_x000D_ - Comorbid conditions: 58% had at least two conditions, 61% had arthritis, 62% …	- Eligibility criteria: 60 years or older_x000D_ - Mean age: Exercise group = 71.6 (SD=7.33), Control group = 72.2 (SD=7.98)	Female	- Lack of prior validation of the quality of life questionnaire_x000D_ - Presence of asymptomatic vertebral fractures among participants_x000D_ - Difficulty in distinguishing between program effects and effects of regular visits and phone calls_x000D_ - Uncertainty about the sufficiency of the 6-month intervention period_x000D_ - Decrease in adherence over time_x000D_ - Lack of evaluation of cost…	Randomized controlled trial, stratified, intention to treat analysis, blinded research assistant	- Osteoporosis Quality of Life Questionnaire (OQLQ)_x000D_ - Sickness Impact Profile (SIP)_x000D_ - Balance test_x000D_ - Timed Up and Go test_x000D_ - Bone mineral density (lumbar spine and femoral neck)	6 months	- Osteoporosis Quality of Life Questionnaire (OQLQ) domains: symptoms, physical functioning, activities of daily living, emotions, leisure/social activities_x000D_ - Sickness Impact Profile (SIP)_x000D_ - Timed Up and Go test_x000D_ - Sway test_x000D_ - Bone mineral density	Home-based exercise program versus control (usual activities)	Not applicable (the paper is a randomized controlled trial, not a meta-analysis)	- Randomized controlled trial design_x000D_ - 6-month home-based exercise program with stretching, strength training, and aerobics_x000D_ - Assessments at baseline, 6 months, and 12 months using OQLQ, SIP, balance test, and Timed Up And Go test_x000D_ - Randomization within blocks based on age and number of vertebral fractures_x000D_ - Blinded research assistant for data collection_x000D_ - Follo…	- Home-based exercise program_x000D_ - Stretching_x000D_ - Strength training_x000D_ - Aerobics (walking)_x000D_ - Use of thera-bands_x000D_ - Monthly home visits by an exercise therapist_x000D_ - Regular telephone calls_x000D_ - Osteoporosis Quality of Life Questionnaire (OQLQ)_x000D_ - Sickness Impact Profile (SIP)_x000D_ - Quiet stance sway test_x000D_ - Timed Up and Go test_x000D_ - Bone miner…	Home-based exercise with minimal supervision improves quality of life in elderly women with vertebral fractures, particularly in symptoms, emotion, leisure, and social activity, with sustained benefits over 12 months, although further research is needed to assess cost-effectiveness and impact on falls and fractures.	ANCOVA (univariate analyses of covariance)
Health-related quality of life after hip fracture: effects of a 12-month home-based exercise intervention-secondary analyses of an RCT	Paula K Soukkio, Sara A Suikkanen, Harri Sintonen, Katriina T Kukkonen-Harjula, Hannu Kautiainen, Sanna M Kääriä, Markku T Hupli, Eeva M Aartolahti, Kaisu H Pitkälä, Sarianna Sipilä	-	-		-	2023	Soukkio et al. 2024Healthrelated quality of life after hip fracture effects of a ....pdf	- The 12-month home-based exercise program did not significantly improve health-related quality of life (HRQoL) more than usual care in patients with hip fractures._x000D_ - Both groups showed significant improvements in mobility and usual activities, but these improvements did not differ significantly between the groups._x000D_ - HRQoL scores in both groups remained below the general population …	- Total 15D score change over 12 months:_x000D_ - Usual care: 0.023 (95% CI: -0.003 to 0.048)_x000D_ - Exercise: 0.028 (CI: 0.003 to 0.054)_x000D_ - Between-group p value: 0.76 (non-significant)_x000D_ - Dimension scores changes over 12 months:_x000D_ - Mobility: Significant improvement in both groups_x000D_ - Usual activities: Significant improvement in both groups_x000D_ - Sleeping: Significant…	Health-related quality of life (HRQoL) measured by the 15D instrument	- Physiotherapist-supervised, home-based training twice a week for 12 months._x000D_ - Included mobility and functional exercises._x000D_ - Brief counselling on physical activity and nutrition._x000D_ - Multiple-repetition maximum-test administered monthly using ankle weights (0.5 to 10 kg)._x000D_ - Targeted training intensity: moderate to vigorous (12 to 17 on the RPE scale).	Total: 121_x000D_ - Exercise: 61_x000D_ - Usual care: 60	- Participants aged ≥ 60 years, with a mean age of 81 years_x000D_ - Majority women (75%)_x000D_ - All participants were Caucasians_x000D_ - Had an operated hip fracture_x000D_ - MMSE score of ≥ 12_x000D_ - Living arrangements: majority living alone_x000D_ - Education level: mean years of education around 7_x000D_ - Comorbidity index: mean Charlson Comorbidity Index (CCI) around 0.4	- Overall: Mean age 81 years (SD 7)_x000D_ - Usual care: Mean age 80 years (SD 7)_x000D_ - Exercise: Mean age 83 years (SD 6)_x000D_ - Eligibility criteria: ≥ 60 years	75% female and 25% male	- HRQoL analyses might be underpowered due to sample size calculation for a different primary outcome._x000D_ - Slight differences in age and sex between groups required adjustments in analyses._x000D_ - Lack of blinding of assessors due to resource constraints, introducing a risk of bias.	Randomized controlled trial, single-site, non-double-blind, parallel design	- HRQoL dimensions: mobility, vision, hearing, breathing, sleeping, eating, speech, excretion, usual activities, mental function, discomfort and symptoms, depression, distress, vitality, sexual activity_x000D_ - Demographic factors: age, sex, education, form of living_x000D_ - Self-rated health_x000D_ - Cognition (MMSE)_x000D_ - Depressive symptoms (GDS-15)_x000D_ - Regular medication_x000D_ - Ph…	12 months	- Total 15D scores_x000D_ - Dimension scores of the 15D instrument:_x000D_ - Mobility_x000D_ - Vision_x000D_ - Hearing_x000D_ - Breathing_x000D_ - Sleeping_x000D_ - Eating_x000D_ - Speech (communication)_x000D_ - Excretion_x000D_ - Usual activities_x000D_ - Mental function_x000D_ - Discomfort and symptoms_x000D_ - Depression_x000D_ - Distress_x000D_ - Vitality_x000D_ - Sexual activity	- Type of intervention (Exercise vs. Usual care)_x000D_ - Duration of intervention (12 months)_x000D_ - Frequency of exercise training (twice a week)	Not applicable (the paper is not a meta-analysis or a study comparing several studies together)	- Participants were divided into Exercise and Usual care groups._x000D_ - Exercise group received physiotherapist-supervised home-based training twice a week for 12 months._x000D_ - Usual care group continued with usual activities._x000D_ - HRQoL was assessed using the 15D instrument at baseline and at 3, 6, and 12 months._x000D_ - Mixed-effect models were used to analyze changes in HRQoL, adjust…	- Physiotherapist-supervised home-based training_x000D_ - Mobility and functional exercises_x000D_ - Counseling on physical activity and nutrition_x000D_ - Multiple-repetition maximum-test_x000D_ - Ratings of Perceived Exertion scale_x000D_ - 15D questionnaire for HRQoL assessment_x000D_ - Mixed-effect models for data analysis_x000D_ - Bootstrap-type or permutation tests_x000D_ - Cohen's d for ef…	The 12-month home-based exercise program did not significantly improve health-related quality of life compared to usual care for patients with hip fractures, with both groups showing improvements in mobility and usual activities but remaining below population reference levels.	- Mixed-effect models with an unstructured covariance structure (Kenward-Roger method)_x000D_ - Bootstrap-type or permutation test for non-normality_x000D_ - Shapiro-Wilk W test for normality_x000D_ - Cohen's d for effect sizes_x000D_ - Statistical package Stata 17.0
Patient Education Improves Pain and Health-Related Quality of Life in Patients with Established Spinal Osteoporosis in Primary Care-A Pilot Study of Short-and Long-Term Effects	Anna Spångeus, Catrin Willerton, Paul Enthoven, Ann-Charlotte Grahn Kronhed	-	-		-	2023	Spångeus et al. 2023 Patient Education Improves Pain and Health-Related Quality of Life in Patients with Established Spinal Osteoporosis in Primary Care—A Pilot Study of Short- and Long-Term Effects.pdf	- The study found significant improvements in pain levels and reduced use of painkillers among participants._x000D_ - There were significant improvements in social function, balance, and theoretical knowledge, which are important aspects of health-related quality of life (HRQoL)._x000D_ - These improvements were sustained over a 1-year follow-up period, suggesting long-term benefits from the inte…	- Pain during the last week: Improved from 5 (Md) to 4.5 (p = 0.042)_x000D_ - Worst pain: Improved from 7.8 (Md) to 6.3 (p = 0.013)_x000D_ - Painkiller use: Reduced from 70% to 52% (opioids from 25% to 14%)_x000D_ - RAND-36 social function: Improved significantly (p = 0.048)_x000D_ - Qualeffo-41 social function: Improved significantly (p = 0.024)_x000D_ - Balance: Improved in chair-stand test (p …	- Chronic pain_x000D_ - Health-related quality of life (HRQoL)_x000D_ - Physical strength and balance performance_x000D_ - Fall risk and physical activity_x000D_ - Theoretical knowledge_x000D_ - Patient enablement	- Theory only (T group): 1-h weekly theory session for 10 weeks._x000D_ - Theory and physical exercise (TPh group): 1-h weekly theory session for 10 weeks; 1-h weekly physical exercise session for 10 weeks (warm-up phase for 6 minutes, circuit training for 45 seconds times three sets); home training program._x000D_ - Theory and mindfulness/medical yoga (TMMY group): 1-h weekly theory session for …	Total: 31_x000D_ - T group: 10_x000D_ - TPh group: 11_x000D_ - TMMY group: 10	- Elderly individuals aged sixty years or older_x000D_ - Predominantly female (twenty women and one man)_x000D_ - History of vertebral fractures_x000D_ - Primary osteoporosis (most participants)_x000D_ - Secondary osteoporosis due to other health conditions (some participants)_x000D_ - On antiresorptive treatment (62%)_x000D_ - Taking calcium and/or vitamin D supplements (95%)_x000D_ - Community …	- Overall: 60-82 years_x000D_ - T group: 67-82 years_x000D_ - TPh group: 60-81 years_x000D_ - TMMY group: 63-81 years	mostly female (20 women, 1 man)	- Small sample size_x000D_ - Limited power for subgroup analysis_x000D_ - Small size of the pure theory group_x000D_ - Absence of a control group without intervention	- Randomized controlled trial (RCT)_x000D_ - Pilot study_x000D_ - Double-blind randomization_x000D_ - Non-interventional observation period	- Pain (NRS)_x000D_ - Health-related quality of life (HRQoL) - EQ-5D-3L, RAND-36, Qualeffo-41_x000D_ - Fall risk (FES-I)_x000D_ - Physical activity_x000D_ - Patient enablement (PEI)_x000D_ - Balance tests (one-leg standing, chair-stand)_x000D_ - Grip strength_x000D_ - Distance between C7 and the wall_x000D_ - Body height_x000D_ - Body weight	10 weeks	- Pain during the last week_x000D_ - Worst pain_x000D_ - Painkiller use_x000D_ - RAND-36 social function_x000D_ - Qualeffo-41 social function_x000D_ - Balance_x000D_ - Tandem walking backwards_x000D_ - Theoretical knowledge_x000D_ - HRQoL (measured by EQ-5D-3L, RAND-36, Qualeffo-41)_x000D_ - Patient enablement (measured by PEI)	- Theory only (T group)_x000D_ - Theory and physical exercise (TPh group)_x000D_ - Theory and mindfulness/medical yoga (TMMY group)	Not applicable (the paper is a single study, not a meta-analysis or comparison of multiple studies)	- Participants were randomized into three groups: theory only (T), theory and physical exercise (TPh), and theory and mindfulness/medical yoga (TMMY)._x000D_ - Each group attended once-weekly sessions for ten weeks._x000D_ - The study included a 10-week intervention period followed by a 1-year post-intervention follow-up._x000D_ - Clinical tests and questionnaires were used to assess outcomes suc…	- Clinical tests: one-leg standing, tandem walking, chair-stand test, grip strength measurement, body height and weight measurement_x000D_ - Questionnaires: NRS for pain, EQ-5D-3L, RAND-36, Qualeffo-41 for HRQoL, FES-I for fall risk, PEI for patient enablement_x000D_ - Physical training supervised by a physiotherapist_x000D_ - Mindfulness/medical yoga sessions	The study shows that patient education combined with supervised training is a well-accepted and safe intervention that improves chronic pain, physical function, and HRQoL in patients with established spinal osteoporosis, with high adherence rates and positive effects on short-term physical function and long-term quality of life.	Wilcoxon signed-rank test; Spearman's rank correlation; implemented with SPSS 25.0 software
Physiotherapy rehabilitation for osteoporotic vertebral fracture-a randomised controlled trial and economic evaluation (PROVE trial)	K L Barker, M Newman, N Stallard, J Leal, C M Lowe, M K Javaid, A Noufaily, T Hughes, D Smith, V Gandhi, C Cooper, S E Lamb	-	-		0	2018	Barker et al. 2019 Physiotherapy rehabilitation for osteoporotic vertebral fracture—a randomised controlled trial and economic evaluation (PROVE trial).pdf	- At 12 months, there were no statistically significant differences between the groups, indicating inadequate evidence to support manual or exercise therapy over a single session of physiotherapy education._x000D_ - Short-term benefits were observed in endurance and balance for manual therapy and exercise therapy, but these did not persist at 12 months._x000D_ - SSPT was found to be the most cost…	QUALEFFO-41 at 12 months:_x000D_ - Exercise therapy: -1.3_x000D_ - Manual therapy: -0.15_x000D_ - SSPT: -1.2_x000D_ - Mean difference for exercise vs. SSPT: -0.2 (95% CI, -3.2 to 1.6)_x000D_ - Mean difference for manual vs. SSPT: 1.3 (95% CI, -1.8 to 2.9)_x000D_ _x000D_ TLS at 12 months:_x000D_ - Exercise therapy: 9.8 s_x000D_ - Manual therapy: 13.6 s_x000D_ - SSPT: 4.2 s_x000D_ - Mean increase f…	QUALEFFO-41 (quality of life, 0-100), TLS (back muscle endurance, seconds)	- Manual therapy: 7 individual sessions over 12 weeks, including low velocity central posterioranterior spinal mobilisations, soft tissue mobilisation, postural education, and a home programme of passive stretches for up to 15 min daily._x000D_ - Exercise therapy: 7 individual sessions over 12 weeks, including balance, strength training, and functional weightbearing exercises; participants encour…	Total: 615_x000D_ - Exercise Therapy: 216_x000D_ - Manual Therapy: 203_x000D_ - SSPT: 196	- Adults aged 18 or over_x000D_ - Mean age: 72 years (range: 42-97 years)_x000D_ - Majority female (86%)_x000D_ - Diagnosed with osteoporosis (T-score -2.5 SD below young adult mean)_x000D_ - At least one previous osteoporotic vertebral fracture (OVF)_x000D_ - Experiencing back pain_x000D_ - Hyperkyphotic with limited mobility and endurance_x000D_ - Conducted in the UK	42 to 97 years; mean age: 72 years (SD 9.1)	92% female and 8% male	- Adherence was problematic._x000D_ - Benefits at 4 months did not persist at 12 months._x000D_ - Inadequate evidence for long-term benefits from short physiotherapy interventions._x000D_ - Further research needed on factors affecting compliance and evaluating QUALEFFO-41 responsiveness._x000D_ - Intervention intensity and duration may have been too low to sustain improvements._x000D_ - Missing d…	- Multicentre_x000D_ - Prospective_x000D_ - Three-arm randomised controlled trial (RCT)_x000D_ - Adaptive design_x000D_ - Blinded outcome assessment_x000D_ - Pragmatic trial_x000D_ - Stratified by centre_x000D_ - Not double-blinded for participants or physiotherapists	- Quality of life (QUALEFFO-41)_x000D_ - Back muscle endurance (Timed Loaded Standing test)_x000D_ - Thoracic kyphosis angle (Flexicurve ruler)_x000D_ - Standing balance (Functional Reach test)_x000D_ - Physical function and walking capacity (Short Physical Performance Battery, 6-min walk test, Physical Activity Scale for the Elderly)_x000D_ - Falls incidence (Monthly event calendar)_x000D_ - Hea…	- Manual therapy: 12 weeks (7 sessions)_x000D_ - Exercise therapy: 12 weeks (7 sessions)_x000D_ - SSPT: 1 hour (single session)	- Quality of life (QUALEFFO-41)_x000D_ - Back muscle endurance (TLS test)_x000D_ - Thoracic kyphosis angle_x000D_ - Standing balance (Functional Reach test)_x000D_ - Physical function_x000D_ - Walking capacity (Short Physical Performance Battery, 6-min walk test)_x000D_ - Falls incidence	- Manual therapy_x000D_ - Exercise therapy_x000D_ - Single session of physiotherapy education (SSPT)	Not applicable (the paper is a single RCT and does not conduct a meta-analysis or compare several studies together)	- Prospective, multicentre, adaptive, three-arm randomised controlled trial._x000D_ - 615 adults with back pain, osteoporosis, and at least 1 OVF participated._x000D_ - Interventions: 7 individual physiotherapy sessions over 12 weeks focused on manual therapy or home exercise compared with a single session of physiotherapy education (SSPT)._x000D_ - Primary outcomes: quality of life and back musc…	- Manual therapy: low velocity central posterioranterior spinal mobilisations, soft tissue mobilisation, postural education including taping, home programme of passive stretches._x000D_ - Exercise therapy: multi-component programme of balance, strength training, functional weightbearing exercises._x000D_ - Single session of physiotherapy education (SSPT): general education about osteoporosis, ver…	The trial found no statistically significant differences between manual therapy, exercise therapy, and a single session of physiotherapy education at 12 months, indicating inadequate evidence for long-term benefits, but short-term benefits were observed, and education with a physiotherapist may confer benefits.	Regression analysis, inverse normal combination function, Dunnett-corrected p values, closed testing procedure, two-stage least squares estimation for CACE analysis, implemented with R version 3.4.1 and Stata 15.0
Positive Effects of Physiotherapy on Chronic Pain and Performance in Osteoporosis	Birgitte Malmros, L Mortensen, M B Jensen, P Charles	-	-	Osteoporosis International	177	1998	Malmros et al. 1998 Positive effects of physiotherapy on chronic pain and performance i.....pdf	- The training group showed significant reductions in pain levels and use of analgesics during the training period._x000D_ - Quality of life scores improved significantly throughout the study and persisted beyond the training period._x000D_ - The physiotherapy program improved balance, daily function, and quality of life, while reducing pain and analgesic use (except for opiates).	- Pain level: Training group had a significant reduction (p = 0.01), control group showed minimal change._x000D_ - Use of analgesics: Training group had a significant reduction (p = 0.02), control group showed minimal change._x000D_ - Functional score: Training group showed improvement, but reduced at week 22; control group showed minimal change._x000D_ - Quality of life: Training group showed si…	pain level, use of analgesics, functional status, quality of life, balance, and muscle strength	- Physiotherapeutic training program for 1 hour, twice a week, for 10 consecutive weeks._x000D_ - Components: general training of balance and muscle strength, stabilization of the lumbar spine, isometric training of trunk extensors and flexors, balance exercises standing on one leg._x000D_ - First 5 weeks: basic exercises._x000D_ - Second 5 weeks: more demanding exercises._x000D_ - Home exercise …	Total: 53_x000D_ - Training group: Not specified_x000D_ - Control group: Not specified	- Female participants_x000D_ - Postmenopausal_x000D_ - Aged 55-75 years_x000D_ - Osteoporotic patients with at least one spinal crush fracture_x000D_ - Chronic back pain within the last 3 years	- Eligibility criteria: 55-75 years_x000D_ - Training group: Mean age 65 years (62-70)_x000D_ - Control group: Mean age 68 years (64-71)	Female	- Focus on qualitative measurements rather than bone mineral content_x000D_ - Social effect of training in classes could not be separated from total effect_x000D_ - Use of new, unvalidated questionnaires for quality of life_x000D_ - Modification of daily function questionnaire without re-validation_x000D_ - Large dispersion of values in balance and muscle strength tests	- Placebo-controlled_x000D_ - Randomized_x000D_ - Single-masked_x000D_ - Controlled_x000D_ - Parallel design	- Pain level (11-point box scale)_x000D_ - Use of analgesics (questionnaire)_x000D_ - Functional status (modified Oswestry questionnaire)_x000D_ - Quality of life (custom-designed questionnaire)_x000D_ - Balance (Chattecx Balance System)_x000D_ - Muscle strength (strain gauge dynamometers for back extensors, abdominal flexors, and quadriceps muscles)	10 weeks	- Pain level_x000D_ - Use of analgesics_x000D_ - Functional status_x000D_ - Quality of life_x000D_ - Balance_x000D_ - Muscle strength	- Physiotherapeutic training (presence or absence)_x000D_ - Frequency of training sessions (twice a week)_x000D_ - Duration of training sessions (10 weeks)	Not applicable (the paper is a single study, not a meta-analysis or comparison of multiple studies)	- Placebo-controlled, randomized, single-masked study_x000D_ - Participants: 53 ambulatory postmenopausal women with spinal crush fractures_x000D_ - Intervention: Physiotherapeutic training twice a week for 10 weeks_x000D_ - Tests: Balance test, muscle strength test, questionnaires on pain, use of analgesics, functional status, and quality of life_x000D_ - Control group: Maintained usual daily ac…	- Physiotherapeutic training program_x000D_ - General training of balance and muscle strength_x000D_ - Stabilization of the lumbar spine_x000D_ - Isometric training of extensors and flexors of the trunk_x000D_ - Balance exercises standing on one leg_x000D_ - Chattecx Balance System for testing balance_x000D_ - Strain gauge dynamometer for testing isometric strength of back extensors and abdominal…	The physiotherapeutic training program significantly improved balance, daily function, reduced pain, and decreased the use of analgesics in osteoporotic patients, with persistent improvements in quality of life beyond the training period, and no adverse effects were found.	Mann-Whitney test, Repeated measures variance analysis (likely ANOVA)
Progressive balance training program for total hip arthroplasty patients using behavior change wheel theory	Jianying Liu, Xiaoyan Liu, Ye Li, Huichao Liu, Xing Liu, Qian Li	-	-	Journal of Men's Health	1	2024	Liu et al. 2023 Progressive balance training program for total hip arthroplasty patient....pdf	- The progressive balance training program based on the behavior change wheel theory accelerates postoperative balance recovery in total hip arthroplasty patients._x000D_ - It promotes hip joint function recovery and reduces the fear of falling among patients._x000D_ - Significant time-related effects, interaction effects, and between-group effects were observed for balance, hip function, and fal…	- Berg Balance Scale scores:_x000D_ - Intervention group: Significant improvement (F time = 5753.969, F interaction = 221.20, F between-groups = 1496.285; p < 0.05)_x000D_ - Control group: Less improvement compared to intervention group_x000D_ - Harris hip joint function scores:_x000D_ - Intervention group: Significant improvement (F time = 2750.864, F interaction = 115.315, F between-groups = 76…	Berg Balance Scale, Harris hip joint function assessment, Chinese version of the Fall Efficiency Scale	- Progressive balance training program based on the Behavior Change Wheel (BCW) theory_x000D_ - Individualized interventions based on patient's specific condition and self-care capabilities_x000D_ - Face-to-face interventions during hospitalization; telephone or WeChat interventions after discharge_x000D_ - Duration: 3 months_x000D_ - Detailed measures outlined in Table 3	Total: 83_x000D_ - Control group: 42_x000D_ - Intervention group: 41	- Elderly patients aged 65 years or older_x000D_ - Male patients_x000D_ - Patients with femoral neck fractures_x000D_ - Patients with stable physical condition post-surgery without serious comorbidities	65 years or older (eligibility criteria)	Male	- small sample size_x000D_ - limited follow-up duration_x000D_ - lack of consideration for individual variability (age and health status)	- Controlled study_x000D_ - Randomized_x000D_ - Parallel design_x000D_ - Longitudinal study_x000D_ - Single-site study	- Berg Balance Scale_x000D_ - Harris Hip Function Scale_x000D_ - Chinese version of the Fall Efficiency Scale	3 months	- Berg Balance Scale_x000D_ - Harris Hip Function Scale_x000D_ - Fall Efficiency Scale	Type of exercise program (progressive balance training vs. standard/traditional exercise)	Not applicable (the paper is not a meta-analysis or a study comparing several studies together)	- Developed a progressive balance training program based on the behavior change wheel theory for elderly femoral neck fracture patients._x000D_ - Divided 83 patients into a control group (n=42) and an intervention group (n=41)._x000D_ - Measured outcomes using Berg Balance Scale, Harris hip joint function assessment, and Fall Efficiency Scale at multiple post-surgery time points._x000D_ - Conduct…	- Progressive balance training program_x000D_ - Standard exercise program_x000D_ - Physical therapy (muscle exercises, joint mobility training, rehabilitation exercises)_x000D_ - Dietary advice (balanced diet, calcium and vitamin D supplementation)_x000D_ - Statistical analysis using SPSS 25.0	The progressive balance training program based on the behavior change wheel theory accelerates postoperative balance recovery, promotes hip joint function recovery, and reduces fear of falling in total hip arthroplasty patients, offering a scientifically sound rehabilitation method despite limitations in sample size and follow-up duration.	ANOVA implemented with the SPSS software package, t-tests, χ 2 test
The Effect of Intensive Abductor Strengthening on Postoperative Muscle Efficiency and Functional Αbility of Hip-Fractured Patients: A Randomized Controlled Trial	Sophia Stasi, George Papathanasiou, Efstathios Chronopoulos, Ismene A Dontas, Ioannis P Baltopoulos, Nikolaos A Papaioannou	-	-		-	-	Stasi et al. 2019 The Effect of Intensive Abductor Strengthening on Postoperative Muscle Efficiency and Functional...pdf	- The intensive abductor-strengthening program significantly increased abductors' isometric strength and abductor ratio% compared to the standard physiotherapy program._x000D_ - The I-PT group showed improved functional ability, with faster TUG test times and higher LEFS-Greek scores, indicating enhanced functional capacity._x000D_ - The intensive program resulted in patients' enhanced functional…	- Abductors' isometric strength:_x000D_ - Postintervention: I-PT group was 35.7% greater (P < 0.0005) compared to S-PT group._x000D_ - Follow-up: I-PT group was 37.0% greater (P < 0.0005) compared to S-PT group._x000D_ - Abductor ratio%:_x000D_ - Postintervention: I-PT group was 2.5% higher (P < 0.0005) compared to S-PT group._x000D_ - Follow-up: I-PT group was 7.1% higher (P < 0.0005) compared t…	- Abductors' isometric strength of the fractured hip (Newtons)_x000D_ - Abductor ratio% in the fractured compared to contralateral hip (%)_x000D_ - Functional level assessed by:_x000D_ - Timed Up and Go (TUG) test (seconds)_x000D_ - Lower Extremity Functional Scale Greek version (LEFS-Greek) total score (points)	- Standard physiotherapy program (S-PT): 12 weeks, home sessions initially 30 minutes, increasing to a maximum of 45 minutes._x000D_ - Intensive abductor-strengthening exercise program (I-PT): Added to S-PT from the 4th postoperative week, continued for the remainder of the 12 weeks, with exercises as described in Table 1, adding approximately 10 minutes to S-PT home sessions._x000D_ - Post-inter…	Total: 96_x000D_ - S-PT (Control): 48_x000D_ - I-PT (Intervention): 48	- 96 patients with femoral neck fractures_x000D_ - Age range: 70-84 years_x000D_ - Sex ratio: 3 females to 1 male_x000D_ - Community-dwellers before hip fracture_x000D_ - Body mass index (BMI) range: 19-35 kg/m^2_x000D_ - No previous orthopedic surgery on the fractured or contralateral hip_x000D_ - Able to walk outdoors for two neighborhood blocks before the fracture	- Eligibility criteria: 70 to 84 years_x000D_ - Mean age: 77.5 years (SD: 4.2 for total sample; SD: 4.0 for I-PT group; SD: 4.5 for S-PT group)	92% female and 8% male	- Baseline measurements for HA strength and TUG performance time could not be obtained._x000D_ - Limited equipment availability restricted assessment of HA strength to isometric strength._x000D_ - Postsurgical pain levels were not recorded._x000D_ - Findings may not generalize to all hip-fractured patients due to sample population limitations._x000D_ - Further research is needed to explore benefi…	- Prospective_x000D_ - Stratified_x000D_ - Randomized controlled trial_x000D_ - Controlled_x000D_ - Single-site_x000D_ - Blinded (examiner blinded to group assignment)	- Abductors' isometric strength of the fractured hip_x000D_ - Abductor ratio%_x000D_ - Functional level (assessed using LEFS)_x000D_ - Timed Up and Go (TUG) test_x000D_ - Use of a walking aid_x000D_ - Incidence of new falls	12 weeks	- Abductors' isometric strength of the fractured hip_x000D_ - Abductor ratio% in the fractured compared to contralateral hip_x000D_ - Functional level_x000D_ - LEFS-Greek questionnaire_x000D_ - Timed Up and Go (TUG) test_x000D_ - Use of a walking aid_x000D_ - Incidence of new falls	Type of physiotherapy intervention: standard physiotherapy (S-PT) versus intensive abductor-strengthening program (I-PT)	Not applicable (the paper is a single randomized controlled trial and not a meta-analysis)	- The study was a prospective, stratified, randomized controlled trial._x000D_ - Participants were randomized into two equal-sized groups: a control group (S-PT) and an experimental group (I-PT)._x000D_ - The control group received a standard physiotherapy program, while the experimental group received an intensive abductor-strengthening program._x000D_ - Physiotherapy interventions started on th…	- Standard physiotherapy program (S-PT)_x000D_ - Intensive abductor-strengthening exercise program (I-PT)_x000D_ - Active isotonic exercises for hip abductors in upright position_x000D_ - Resistive exercises using loop elastic bands and cuff weights_x000D_ - Measurement of hip abductor isometric strength with a digital handheld dynamometer_x000D_ - LEFS-Greek questionnaire for functional capacity…	The intensive abductor-strengthening exercise program significantly increased both the isometric strength of the fractured hip and the abductor ratio, and enhanced functional capacity in hip-fractured patients compared to the standard physiotherapy intervention.	- Two-way mixed model ANOVA_x000D_ - Bonferroni test_x000D_ - Mann-Whitney test_x000D_ - Kolmogorov-Smirnov test_x000D_ - Student's t-test_x000D_ - Chi-squared test_x000D_ - Fisher's exact test_x000D_ - ANOVA implemented with the SPSS software package
The effect of exercise and education on fear of falling in elderly women with osteoporosis and a history of vertebral fracture: results of a randomized controlled trial	C F Olsen, A Bergland	-	-	Osteoporosis International	56	2014	Olsen et al 2014 The effect of exercise and education on fear .....pdf	- The intervention consisting of a 3-month group-based circuit exercise program and a 3-hour educational session had a positive and durable effect on reducing fear of falling in elderly women with osteoporosis and a history of vertebral fracture._x000D_ - The intervention group showed significantly better results compared to the control group at both 3 and 12 months, with small to moderate effect…	- The intervention consisting of a 3-month group-based circuit exercise program and a 3-hour educational session had a positive and durable effect on reducing fear of falling in elderly women with osteoporosis and a history of vertebral fracture._x000D_ - The intervention group showed significantly better results compared to the control group at both 3 and 12 months, with small to moderate effect…	Mobility (walking speed for 20 m), Balance (Functional Reach)	- 3-month group-based circuit exercise program: 2 weekly sessions of 60 minutes each_x000D_ - 3-h educational session: focusing on coping techniques, body awareness, and ergonomic advice	Total: 89_x000D_ - Intervention (IT): 47_x000D_ - Control (CT): 42	- elderly women aged 60-83 years_x000D_ - community-dwelling_x000D_ - diagnosed with osteoporosis and a history of vertebral fractures_x000D_ - mean age of 71.1 years_x000D_ - approximately 50% married or cohabitant_x000D_ - average number of vertebral fractures was 2_x000D_ - mean BMI of 25.4_x000D_ - 11.2% used walking aids_x000D_ - approximately 76% had other diseases_x000D_ - 64% had fallen i…	- All participants: 60-83 years_x000D_ - Intervention group (IT): 60-80 years_x000D_ - Control group (CT): 60-83 years	Female	- Convenience sample recruitment method_x000D_ - Small sample size_x000D_ - Unbalanced randomization_x000D_ - Limited generalizability_x000D_ - Lack of measurement for kyphosis and time from last fracture_x000D_ - Uncontrolled effect of social contact_x000D_ - Need for more high-quality studies to confirm efficacy_x000D_ - Need for further research on fear of falling and FES-I validation	- Randomized clinical trial_x000D_ - Parallel-group design_x000D_ - Single-blinded (assessor blinded)_x000D_ - Controlled trial (intervention and control groups)	- Fear of falling (measured with FES-I)_x000D_ - Mobility (measured by maximum walking speed for 20 meters)_x000D_ - Balance (measured with Functional Reach test)_x000D_ - Falls (recorded as number in previous year and yes/no at follow-up)_x000D_ - Demographic data (age, civil status, type of dwelling, use of walking aids, body mass index, number of vertebral fractures, other diseases, use of ana…	3 months	Fear of falling as measured by the Falls Efficacy Scale-International (FES-I)	- Intervention group (IT) vs. control group (CT)_x000D_ - Analgesic use_x000D_ - Maximum walking speed_x000D_ - Functional reach	Not applicable (the paper is a randomized controlled trial and not a meta-analysis or comparison of multiple studies)	- The study was a parallel-group randomized clinical trial with a blinded assessor._x000D_ - Participants were 89 community-dwelling elderly women with osteoporosis and a history of vertebral fracture._x000D_ - The intervention group received a 3-month group-based circuit exercise program and a 3-h educational session._x000D_ - The control group continued with their usual activities._x000D_ - Out…	- Group-based circuit exercise program_x000D_ - Educational session on coping techniques, body awareness, and ergonomic advice_x000D_ - Falls Efficacy Scale-International (FES-I) for measuring fear of falling_x000D_ - Walking test at maximum speed for 20 meters to assess mobility_x000D_ - Functional Reach (FR) test to evaluate balance_x000D_ - Recording of falls as a dichotomous yes/no measure at…	The study demonstrated a positive and durable reduction in fear of falling in women with osteoporosis and a history of vertebral fracture through a 3-month group-based exercise program and a 3-h educational session, with small to moderate effect sizes at 3 and 12 months, respectively.	- Independent sample t-tests_x000D_ - Paired samples t-tests_x000D_ - Wilcoxon signed rank test_x000D_ - McNemars test_x000D_ - Chi-square test_x000D_ - Multiple regression_x000D_ - Forced-entry binary logistic regression_x000D_ - Effect size calculation using standardized mean difference_x000D_ - SPSS software implementation
Exercise rehabilitation with tailored support for exercise adherence for people with vertebral fragility fractures is more effective than standard rehabilitation: the OPTIN randomised controlled trial	Karen L. Barker; Meredith Newman; Ruth Knight; Erin Hannink; Tamsin Hughes; Carlos Barreto; Jonathan Room	.	.	Osteoporosis International	.	2025	Barker et al. 2025 Exercise rehabilitation with tailored support for exercise adherence for people with vertebral fragility fractures is more effective than standard rehabilitation: the OPTIN randomised controlled trial	Adding a theoretically informed, tailored exercise adherence intervention (COM-B–based, motivational interviewing + ≥3 behaviour change techniques) to standard physiotherapy rehabilitation resulted in significantly greater improvements at 12 months in functional mobility (TUG) and walking capacity (6MW) compared to exercise alone. The intervention was cost-effective (ICER £3,517/QALY).	TUG: −2.1 s (95% CI −3.1 to −1.0), p < 0.01; 6MW: +24.5 m (95% CI 5.7 to 43.4), p = 0.011; EQ-5D VAS: +4.6 (95% CI 0.02–9.1), p = 0.05<; No significant differences in QUALEFFO-41, FES-I, SEE, EARS; Fewer falls requiring medical attention (p = 0.03); No exercise-related adverse events.	Primary: Timed-Up and Go (TUG) at 12 months ; Secondary: 6MW, grip strength, functional reach, timed loaded standing, thoracic kyphosis, QUALEFFO-41, EQ-5D-5L, pain (NPRS), FES-I, SEE, EARS, falls, adverse events, QALYs	4-month outpatient progressive physiotherapy exercise programme (strength, posture, balance, functional weight-bearing) PLUS integrated adherence intervention based on COM-B model including motivational interviewing and ≥3 behaviour change techniques (goal setting, action plans, coping plans, self-monitoring, cues, education, support contact, etc.)	Total: 126 randomized (63 intervention; 63 control); 112 analysed at 12 months (57 intervention; 55 control)	Adults ≥55 years with ≥1 radiologically confirmed vertebral fragility fracture due to osteoporosis and back pain; ambulatory ≥10 m; recruited from 8 NHS hospitals (England and Wales).	Mean age: 72.7 ± 8.0 years	83% female (104/126); 17% male (22/126)	Therapists and participants not blinded; Limited male representation (17%); Not powered for subgroup analyses; EARS and SEE validity in this population uncertain; Potential variability in physiotherapist experience with COM-B and motivational interviewing; Single cross-over participant	Multi-centre, two-arm, parallel-group, superiority randomized controlled trial with concealed allocation, assessor blinding, intention-to-treat analysis, and nested health economic evaluation.	Functional mobility, exercise capacity, muscle strength, balance, kyphosis angle, pain intensity, disease-specific QoL, generic HRQoL, falls, adherence, self-efficacy, QALYs, healthcare costs.	4-month intervention; 12-month primary endpoint follow-up	TUG time, 6MW distance, grip strength, functional reach, TLS time, kyphosis angle, QUALEFFO-41 score, EQ-5D-5L, pain scores, FES-I, SEE, EARS, falls incidence, QALYs.	Group allocation (Exercise rehabilitation + adherence intervention vs. exercise rehabilitation alone).	Not applicable (the paper is a single RCT and does not conduct a meta-analysis or compare several studies together)	Individually randomized (1:1), stratified by site, computer-generated allocation, concealed envelopes, blinded outcome assessors, intention-to-treat analysis, multivariate linear regression adjusting for baseline, centre, age. Logistic regression for falls outcomes	Timed-Up and Go test; 6-minute walk test; Grip dynamometry; Functional reach test; Flexicurve measurement of thoracic kyphosis; Timed loaded standing test; Validated questionnaires (QUALEFFO-41, EQ-5D-5L, NPRS, FES-I, SEE, EARS); Health economic evaluation using NHS tariffs	The addition of a structured, theory-based behavioural adherence intervention enhanced long-term maintenance of functional gains after vertebral fragility fracture rehabilitation. The magnitude of TUG and 6MW improvements exceeded minimal clinically important differences and appeared linked to sustained behavioural engagement rather than short-term supervised effects. The intervention was cost-ef…	A priori sample size calculation (80% power, 5% alpha); Intention-to-treat analysis; Multivariate linear regression (adjusted for baseline, age, centre); Logistic regression (falls/adverse events); 95% confidence intervals; Two-sided significance testing (α = 0.05); Health economic ICER calculation; Analysis performed in Stata v18.
Feasibility and efficacy of real-time teleresistance exercise programs for physical function in elderly patients after hip fracture surgery: a randomized controlled trial	Piyapat Dajpratham; Jidapa Komas; Rungsima Yamthed; Prasertphon Chanthon; Kriangkrai Kovintaset; Thaniyaporn Claikhem; Aasis Unnanuntana; Ekasame Vanitcharoenkul; Varalak Srinonprasert; Unchana Sura-amonrattana	.	.	BMC Geriatrics	.	2025	Dajpratham et al. 2025 Feasibility and efficacy of real-time teleresistance exercise programs for physical function in elderly patients after hip fracture surgery: a randomized controlled trial	A 12-week real-time teleresistance exercise program significantly improved physical function (SPPB total score and gait speed) compared with traditional exercise booklets in elderly patients after hip fracture surgery. The intervention was feasible, safe, and demonstrated 70% adherence. No serious adverse events were reported.	SPPB: significantly greater improvement at 12 weeks (p = 0.040); Gait speed component of SPPB: significant between-group difference at 12 weeks (p = 0.006); 2MWT: greater improvement at 6 weeks (p = 0.032), not significant at 12 weeks; Knee extension strength: no significant between-group differences Anxiety: no significant between-group differences One non–exercise-related fall; no serious adver…	Primary: Short Physical Performance Battery (SPPB); Secondary: 2-Minute Walk Test (2MWT), knee extension strength (fractured and sound side), anxiety score (Thai HADS), fall incidence	Intervention: 12-week real-time telerehabilitation resistance program: Weeks 1–6: supervised video sessions (3×/week, ~45 min); Weeks 7–12: 2 supervised sessions/week + 1 self-directed; Progressive resistance (0.5–1 kg increments); Delivered via LINE video application; Exercise booklet provided additionally. Control: Exercise booklet with range-of-motion and resistance exercises; 8–10 repetitions…	Total: 33 randomized; Control: 17; Intervention: 16. Intention-to-treat analysis performed	Elderly patients aged 60–90 years with fragility hip fracture surgery (within 48h of admission) in Thailand. Required caregiver support and preserved cognition (Thai MMSE > 20). Most had femoral neck fractures treated with arthroplasty.	Mean age: 76.8 ± 8.6 years	81.8% female (27/33)	Small sample size (n=33); Many patients excluded for safety reasons; Conducted in tertiary hospital (limited generalizability) Control group older and used gait aids more frequently; Potential imbalance in baseline functional status; Short follow-up (12 weeks only) Caregiver availability affected recruitment	Single-blind, two-arm, parallel-group randomized controlled trial	SPPB (total + components: balance, gait speed, chair stand); 2MWT distance;Knee extension strength (fractured and sound side); Anxiety score; Falls; Demographics and comorbidities	12-week intervention. Assessments at baseline, 6 weeks, and 12 weeks	SPPB score; 2MWT distance; Knee extension strength; Anxiety score; Fall incidence	Group allocation (real-time teleresistance vs. exercise booklet)	Not applicable (the paper is a single RCT and does not conduct a meta-analysis or compare several studies together)	Computer-generated block randomization (blocks of 4); Allocation concealment via opaque envelopes; Single-blinded outcome assessor; Intention-to-treat analysis; Last observation carried forward for missing data	Short Physical Performance Battery 2-Minute Walk Test; Hand-held dynamometer for knee strength; Thai Hospital Anxiety and Depression Scale; Structured tele-exercise via videoconference	Real-time supervised telerehabilitation produced superior improvements in global physical performance (SPPB), particularly gait speed, compared to unsupervised home exercise using booklets. The interactive and feedback-based nature of video sessions likely enhanced progression and functional gains. Strength differences were limited, possibly due to low resistance intensity. The intervention demon…	Shapiro–Wilk normality test; Independent samples t-tests; Chi-square tests; One-sample t-tests (change scores); Intention-to-treat analysis; Last observation carried forward; Significance threshold p < 0.05; SPSS v29
Efficacy of Fragility Fracture Integrated Rehabilitation Management in Older Adults With Hip Fractures: A Randomized Controlled Trial With 1-Year Follow-Up	Seung-Kyu Lim; Jaewon Beom; Sang Yoon Lee; Bo Ryun Kim; Yong-Chan Ha; Jae-Young Lim; on behalf of The Fragility Fracture Rehabilitation Study Group	.	.	Journal of the American Medical Directors Association (JAMDA)	.	2025	Lim et al. 2025 Efficacy of Fragility Fracture Integrated Rehabilitation Management in Older Adults With Hip Fractures: A Randomized Controlled Trial With 1-Year Follow-Up	Fragility Fracture Integrated Rehabilitation Management (FIRM) demonstrated superior effectiveness compared with conventional rehabilitation in improving ambulatory function (Koval and FAC scores), independent ambulation rates, and recovery to prefracture ambulatory status over 12 months after hip fracture surgery	Greater improvement in Koval score (baseline–12 months): −4.13 vs −3.22 (P = .016); Greater improvement in FAC score (baseline–12 months): +3.37 vs +2.56 (P = .006); Higher independent ambulation at 12 months: 76.8% vs 56.0% (P = .016); Higher recovery to prefracture ambulatory status at 12 months: 81.2% vs 62.0% (P = .020); Most secondary functional outcomes improved significantly in FIRM group	Primary outcomes: Koval scale; Functional Ambulation Category (FAC). Secondary outcomes: Modified Rivermead Mobility Index (MRMI); Berg Balance Scale (BBS); MMSE; Geriatric Depression Scale (GDS); EQ-5D; Modified Barthel Index (MBI); Korean Instrumental ADL (K-IADL); K-FRAIL; Handgrip strength (HGS); Independent ambulation; Recovery to prefracture status.	Intervention: FIRM (Fragility Fracture Integrated Rehabilitation Management): 2-week intensive in-hospital multidisciplinary rehabilitation; Physical therapy: 2×30 min/day for 10 days; Occupational therapy: 4 days; Weight-bearing, strengthening, gait training, aerobic and functional training; Fall prevention education; Discharge planning; Community referral pathway; Multidisciplinary team (rehabi…	Total: 203 randomised (Intervention - FIRM: 108; Conventional: 95); Completed 12-month follow-up: 119 (58.6%)	Adults ≥65 years undergoing hip fracture surgery (femoral neck, intertrochanteric, subtrochanteric) in South Korea. Multicenter hospital-based rehabilitation.	FIRM: 80.8 ± 7.3 years; Conventional: 82.0 ± 6.0 years	FIRM: 75.9% female; Conventional: 76.8% female	Attrition at 12 months (≈41%); Therapists and participants not blinded; Use of Koval and FAC differs from some international guidelines; Cost-effectiveness not formally evaluated within trial; Generalizability may vary depending on healthcare system resources	Parallel-group, single-blind, multicenter randomized controlled trial	Ambulatory function, mobility, balance, ADL, instrumental ADL, depression, cognition, frailty, quality of life, handgrip strength, independent ambulation, recovery to baseline ambulatory function.	2-week in-hospital intervention; 12-month follow-up (assessments at discharge, 3, 6, and 12 months)	Koval score; FAC score; MRMI; BBS; MBI; EQ-5D; K-IADL; GDS; MMSE; K-FRAIL; HGS; Independent ambulation; Recovery to prefracture ambulatory status	Group allocation (FIRM vs conventional rehabilitation)	Not applicable (the paper is a single RCT and does not conduct a meta-analysis or compare several studies together)	Computer-generated randomization; Allocation concealment; Single-blind (principal investigator and statistician blinded); Intention-to-treat analysis; Per-protocol analysis; Multicenter design (3 hospitals); Linear mixed models for incomplete data	Koval ambulatory scale; Functional Ambulation Category; MRMI; Berg Balance Scale; MMSE; GDS; EQ-5D; Modified Barthel Index; K-IADL; K-FRAIL; Handgrip dynamometry	Early, comprehensive, intensive multidisciplinary rehabilitation (FIRM) produced superior long-term ambulatory and functional recovery compared with conventional rehabilitation. Higher therapy intensity and structured multidisciplinary coordination likely explain improved outcomes. The model supports implementation of standardized fracture rehabilitation pathways integrated with community care sy…	Independent t-tests; Chi-square tests; Two-way repeated-measures ANOVA (time × group); Bonferroni post hoc tests; Linear mixed models for missing data; Intention-to-treat analysis; Per-protocol analysis; PASS software for sample size calculation.
