# Supplementary material for: Physical Exercise After Fragility Fractures: A Systematic Review and Meta-Analysis of Function and Morbidity
Source: J Clin Med. 2026 Apr 10;15(8):2884. doi: 10.3390/jcm15082884 (PMC13116814; doi:10.3390/jcm15082884)
Supplement: Supplementary file 1 [file jcm-15-02884-s001.zip › Table S7. Risk of bias assessment per study and domain.xlsx]

## Sheet: Hoja1
Artículos	Random sequence generation (selection bias)	Allocation concealment (selection bias)	Blinding of participants and personnel (performance bias)	Blinding of outcome assessment (detection bias)	Incomplete outcome data (attrition bias)	Selective reporting (reporting bias)	Other bias	Interpretation
Alin 2019			No blind personnel and participants to which group they were assigned	No clear whether the personnel assessing the outcomes were blinded to the participants' group assignment.		The study protocol specified several variables than no appears in the study.		Low risk of bias
Barker 2019			No blind personnel and participants to which group they were assigned		appears to be some risk of bias due to incomplete outcome data. The study mentions that 63 out of 615 (10%) participants withdrew, and a further 17 out of 615 (3%) were non-contactable at 4 months, rising to 23 out of 615 (4%) at 12 months. Loss to follow-up was highest in the exercise arm, but less than 10% in all arms.			Some concerns
Berg 2021	It indicates that the allocation is random but not the randomisation method.	No reported	No blind personnel and participants to which group they were assigned	No reported				Some concerns
Bergland 2011			No blind personnel and participants to which group they were assigned					Low risk of bias
Evstigneeva 2015			No blind personnel and participants to which group they were assigned					Low risk of bias
Gibbs 2020			No blind personnel and participants to which group they were assigned					Low risk of bias
Hakestad 2015			No blind personnel and participants to which group they were assigned					Low risk of bias
Lee 2022			Participants were blinded to the specific type of intervention but aware of the number of home visits, partially reducing performance bias					Low risk of bias
Liu 2024	It indicates that the allocation is random but not the randomisation method.	No reported	No blind personnel and participants to which group they were assigned	No reported	There appear to be no losses during the course of the study. No flow diagram is shown.	Several variables have been reported, but as there is no protocol, it cannot be guaranteed that there is no bias.		Some concerns
Magaziner 2019			Personnel were blinded to the specific type of intervention but was not possible to blind participants to treatment					Low risk of bias
Mahran 2019	Non-randomized method	No reported	No blind personnel and participants to which group they were assigned	No reported				High risk of bias
Malmros 1998			No blind personnel and participants to which group they were assigned			Several variables have been reported, but as there is no protocol, it cannot be guaranteed that there is no bias.		Low risk of bias
Miko 2016			No blind personnel and participants to which group they were assigned					Low risk of bias
Oh 2020			No blind personnel and participants to which group they were assigned					Low risk of bias
Olsen & Bergland 2014			No blind personnel and participants to which group they were assigned					Low risk of bias
Palvanen 2014			No blind personnel and participants to which group they were assigned					Low risk of bias
Papaioannou 2003			No blind personnel and participants to which group they were assigned		There appear to be no losses during the course of the study. No flow diagram is shown.			Low risk of bias
Soukkio 2021			No blind personnel and participants to which group they were assigned					Some concerns
Soukkio 2022								Some concerns
Soukkio 2024			No blind personnel and participants to which group they were assigned					Some concerns
Spangeus 2023	It indicates that the allocation is random but not the randomisation method.	No reported	Personnel were blinded to the specific type of intervention but was not possible to blind participants to treatment					Some concerns
Stasi 2019			No blind personnel and participants to which group they were assigned					Low risk of bias
Taylor 2023			No blind personnel and participants to which group they were assigned					Low risk of bias
Barker 2025			No blind personnel and participants to which group they were assigned		Attrition was relatively low (~11%) and balanced between groups at the 12-month primary endpoint; however, missing data were handled using an available case analysis without multiple imputation or sensitivity analyses, introducing a potential risk of attrition bias			Low risk of bias
Dajpratham 2025		The manuscript does not clearly describe a robust allocation concealment mechanism (e.g., centralized randomization or sealed opaque envelopes), making it uncertain whether group assignment could have been foreseen.	No blind personnel and participants to which group they were assigned	Although assessors were reportedly not involved in allocation, the study acknowledges that full blinding was not feasible, and some outcomes were assessed via interviews or telephone follow-up, introducing potential detection bias.	Attrition was substantial at 12 months (~41%), and although mixed models were used, the high loss to follow-up may introduce bias if missingness was related to functional prognosis			High risk of bias
Lim 2025			No blind personnel and participants to which group they were assigned		Attrition was proportionally relevant given the small sample size (~21%), and missing data were handled using last observation carried forward, which may introduce bias if data were not missing completely at random.			Some concerns
